# Supplementary material for: ELF3 Overexpression Contributes to the Malignant Transformation of HPV16 E6/E7-Immortalized Keratinocytes by Promoting CCNE2 Expression
Source: J Microbiol Biotechnol. 2024 Oct 30;34(12):2484–91. doi: 10.4014/jmb.2408.08041 (PMC11733543; doi:10.4014/jmb.2408.08041)
Supplement: Supplementary file 1 [file jmb-34-12-2484-supple.xls]

## Sheet: Supplementary Material
logFC	AveExpr	t	P.Value	adj.P.Val	B	probe_id	symbol	change
1.31929	8.04064	12.375	1.39421e-14	7.62287e-10	21.4366	233320_at	TCAM1P	up
0.728554	8.38272	11.2166	2.3974e-13	6.55389e-09	19.0677	1557570_a_at	LINC01305	up
0.764661	7.88964	9.32433	3.61883e-11	6.59532e-07	14.7461	220325_at	TAF7L	up
0.42875	7.86728	8.86172	1.32385e-10	1.80954e-06	13.6032	205691_at	SYNGR3	up
1.35775	8.85322	8.52168	3.49383e-10	3.8205e-06	12.742	207039_at	CDKN2A	up
0.583982	8.86817	8.00397	1.57228e-09	1.09916e-05	11.398	201756_at	RPA2	up
0.438054	8.32617	7.99625	1.60828e-09	1.09916e-05	11.3777	1553423_a_at	SLFN13	up
0.466161	7.82581	7.80893	2.7929e-09	1.52702e-05	10.8818	206526_at	RIBC2	up
0.896786	8.3745	7.73742	3.45136e-09	1.71549e-05	10.6913	231164_at	ABCA17P	up
0.653661	8.90572	7.3366	1.14156e-08	4.161e-05	9.61111	225991_at	TMEM41A	up
0.713911	8.83761	6.73176	7.13441e-08	0.000162531	7.94619	228600_x_at	FAM221A	up
0.257232	7.71856	6.59668	1.07826e-07	0.000196512	7.56948	231210_at	MAJIN	up
0.442071	9.32592	6.44057	1.74018e-07	0.000288316	7.13231	204252_at	CDK2	up
0.897804	9.57108	6.36009	2.22835e-07	0.000329284	6.90622	204023_at	RFC4	up
0.631375	9.07806	6.34205	2.35551e-07	0.000331598	6.85546	205222_at	EHHADH	up
0.611339	8.91864	6.3407	2.36531e-07	0.000331598	6.85166	222848_at	CENPK	up
0.306696	7.87983	6.30997	2.59974e-07	0.000346685	6.7652	1556244_s_at	LOC375196	up
0.216714	7.76294	6.27031	2.93729e-07	0.000357704	6.65348	219255_x_at	IL17RB	up
0.421161	8.97131	6.25286	3.09934e-07	0.000368384	6.60433	208913_at	GGA2	up
0.926089	8.69708	6.22483	3.37877e-07	0.000382982	6.5253	226456_at	RMI2	up
0.920875	8.23189	6.21129	3.5227e-07	0.000385207	6.48711	206546_at	SYCP2	up
0.505518	9.26594	6.18087	3.86887e-07	0.00040679	6.40126	213184_at	SENP5	up
0.578375	8.16653	6.13615	4.44076e-07	0.000450267	6.27497	204412_s_at	NEFH	up
0.365911	7.72628	6.08619	5.18051e-07	0.00049692	6.13378	219306_at	KIF15	up
-0.732679	8.72411	-6.06212	5.57982e-07	0.000508462	6.06573	219368_at	NAP1L2	down
0.419482	9.13336	6.03039	6.15376e-07	0.000536263	5.97597	227814_at	WDR53	up
0.586179	9.54183	6.02906	6.17917e-07	0.000536263	5.97219	225331_at	CCDC50	up
0.55475	8.40353	5.97644	7.26897e-07	0.000602168	5.82324	202107_s_at	MCM2	up
0.569089	8.52875	5.96119	7.61953e-07	0.000621788	5.78004	204159_at	CDKN2C	up
0.478393	10.1644	5.93968	8.14263e-07	0.000654704	5.71913	203621_at	NDUFB5	up
0.293179	8.13497	5.87939	9.80931e-07	0.000766177	5.54827	202520_s_at	MLH1	up
0.518179	9.21647	5.84984	1.07471e-06	0.000816107	5.46448	203607_at	INPP5F	up
0.389	8.56519	5.83469	1.12619e-06	0.000842537	5.42153	219649_at	ALG6	up
0.421625	9.47894	5.82419	1.16333e-06	0.000848071	5.39174	212213_x_at	OPA1	up
0.277714	8.269	5.77915	1.33707e-06	0.000937232	5.26396	226839_at	NR2C2AP	up
0.207786	7.89614	5.74268	1.49654e-06	0.000997846	5.1605	237304_at	SYCE2	up
0.187661	8.71717	5.71963	1.60706e-06	0.00104602	5.09506	1553127_a_at	RNF168	up
0.349554	8.46325	5.71383	1.63611e-06	0.0010524	5.07861	221046_s_at	GTPBP8	up
0.270107	8.15167	5.59911	2.33218e-06	0.0013711	4.75296	202726_at	LIG1	up
0.337	8.17489	5.58213	2.4578e-06	0.00140477	4.70474	1569827_at	ATG7	up
0.975	8.50842	5.58098	2.46654e-06	0.00140477	4.70148	207076_s_at	ASS1	up
0.372607	9.75844	5.57054	2.54738e-06	0.00140871	4.67185	206451_at	TBCCD1	up
0.546732	8.75089	5.57009	2.5509e-06	0.00140871	4.67058	231517_at	ZYG11A	up
0.363464	8.20931	5.56686	2.57652e-06	0.00140871	4.66139	229886_at	C5orf34	up
0.590161	9.59486	5.51509	3.02324e-06	0.00158342	4.51444	202633_at	TOPBP1	up
0.695071	7.67289	5.48948	3.27207e-06	0.00165722	4.44174	207366_at	KCNS1	up
0.650607	9.55647	5.48934	3.27352e-06	0.00165722	4.44134	203358_s_at	EZH2	up
0.262982	8.33933	5.47192	3.45441e-06	0.00170153	4.39189	218904_s_at	C9orf40	up
0.341643	7.91053	5.40019	4.31037e-06	0.00201427	4.18837	209750_at	NR1D2	up
0.181929	7.824	5.39606	4.36571e-06	0.00202284	4.17664	1557128_at	FAM111B	up
0.437714	9.52031	5.36151	4.85676e-06	0.00219457	4.07863	202532_s_at	DHFR	up
-0.906393	10.7782	-5.3519	5.00288e-06	0.00224207	4.05138	211980_at	COL4A1	down
0.373571	10.2677	5.33818	5.2191e-06	0.00231543	4.01247	203689_s_at	FMR1	up
0.458875	8.83197	5.30543	5.77352e-06	0.00245431	3.91963	218583_s_at	DCUN1D1	up
0.433125	9.03425	5.29383	5.9836e-06	0.00246369	3.88677	213088_s_at	DNAJC9	up
0.730732	9.32103	5.28847	6.08319e-06	0.00246369	3.87158	226936_at	CENPW	up
0.267625	7.91347	5.2751	6.3392e-06	0.00249422	3.83367	231442_at	ZPBP2	up
0.311036	7.74633	5.26751	6.48913e-06	0.00253424	3.81218	230238_at	SOWAHA	up
0.738661	9.12036	5.26256	6.5889e-06	0.00255495	3.79814	218883_s_at	CENPU	up
0.263875	9.55764	5.20439	7.88119e-06	0.00297175	3.63343	223705_s_at	GPBP1	up
0.472286	9.84442	5.19226	8.18097e-06	0.00304282	3.5991	218733_at	MSL2	up
0.514839	9.78319	5.17998	8.49598e-06	0.00309909	3.56435	202666_s_at	ACTL6A	up
0.586786	8.72361	5.17671	8.58194e-06	0.0031074	3.55509	218440_at	MCCC1	up
0.707036	8.80708	5.16124	9.00036e-06	0.0032163	3.51131	230469_at	RTKN2	up
0.644304	7.66775	5.15582	9.15149e-06	0.00322811	3.49599	214120_at	RFPL1S	up
0.774482	9.829	5.13873	9.64525e-06	0.00338047	3.44766	202983_at	HLTF	up
0.678071	10.4754	5.11343	1.04252e-05	0.00360757	3.37614	226464_at	DIPK2A	up
0.533839	9.70792	5.099	1.08977e-05	0.00371174	3.33537	210907_s_at	PDCD10	up
0.4395	8.86167	5.09868	1.09084e-05	0.00371174	3.33447	203046_s_at	TIMELESS	up
0.514982	8.31558	5.09804	1.09299e-05	0.00371174	3.33266	219704_at	YBX2	up
-0.751214	9.80153	-5.07724	1.16508e-05	0.00393215	3.27391	211964_at	COL4A2	down
0.197321	8.33903	5.0719	1.18438e-05	0.00397274	3.2588	213053_at	HAUS5	up
0.415196	9.03019	5.05767	1.23723e-05	0.00409974	3.21865	209302_at	POLR2H	up
0.273196	11.7221	5.02485	1.36832e-05	0.00444527	3.12602	213687_s_at	RPL35A	up
0.444393	9.18686	5.02349	1.37403e-05	0.00444527	3.12219	201930_at	MCM6	up
0.301482	7.78889	4.96567	1.64044e-05	0.00509609	2.95921	231371_at	TDRD10	up
0.35	7.98403	4.95614	1.68903e-05	0.00518808	2.93236	201035_s_at	HADH	up
0.245304	8.74958	4.94865	1.7282e-05	0.00522636	2.91128	201555_at	MCM3	up
0.5155	9.08006	4.9391	1.77944e-05	0.00522636	2.88441	201969_at	NASP	up
0.268839	9.43778	4.9359	1.79697e-05	0.00522636	2.8754	201277_s_at	HNRNPAB	up
0.737982	9.33714	4.93412	1.8068e-05	0.00522636	2.87038	205034_at	CCNE2	up
0.34975	8.75372	4.934	1.80746e-05	0.00522636	2.87004	209902_at	ATR	up
0.246696	8.03925	4.931	1.82414e-05	0.00522636	2.8616	1559477_s_at	MEIS1	up
0.406875	7.87167	4.93071	1.82576e-05	0.00522636	2.86078	218115_at	ASF1B	up
0.279857	8.42658	4.92664	1.84861e-05	0.00526422	2.84934	224715_at	DYNC2I2	up
0.318679	8.87514	4.91323	1.92602e-05	0.00537271	2.81162	222127_s_at	EXOC1	up
0.359982	8.36889	4.90137	1.99716e-05	0.00550613	2.77826	205981_s_at	ING2	up
0.308893	9.5065	4.89643	2.02756e-05	0.00551528	2.76437	200892_s_at	TRA2B	up
0.535018	9.10525	4.8918	2.05649e-05	0.00552692	2.75135	203588_s_at	TFDP2	up
0.194125	7.63814	4.88393	2.10653e-05	0.00552692	2.72924	1554208_at	MEI1	up
0.370679	8.92719	4.88297	2.11271e-05	0.00552692	2.72654	212542_s_at	PHIP	up
0.364768	9.06042	4.87442	2.16864e-05	0.00561962	2.70252	228334_x_at	CEP44	up
0.308911	7.64511	4.87441	2.16871e-05	0.00561962	2.70249	212710_at	CAMSAP1	up
0.299893	8.0695	4.8701	2.19743e-05	0.00566634	2.69039	235562_at	C3orf70	up
0.574071	9.348	4.86708	2.21783e-05	0.00566634	2.6819	218979_at	RMI1	up
0.310857	8.02172	4.862	2.25249e-05	0.00572814	2.66764	1557126_a_at	PLD1	up
0.313304	9.39344	4.85703	2.28697e-05	0.0057889	2.65367	203053_at	BCAS2	up
0.186071	8.42003	4.85139	2.32666e-05	0.00586223	2.63785	223141_at	UCK1	up
0.71825	9.44161	4.822	2.54499e-05	0.00620095	2.55539	204510_at	CDC7	up
0.481036	9.01311	4.81842	2.57296e-05	0.00620095	2.54534	227801_at	TRIM59	up
0.312339	8.69069	4.81822	2.57451e-05	0.00620095	2.54478	225358_at	DNAJC19	up
-0.308786	9.28092	-4.80405	2.68819e-05	0.00644635	2.50506	209509_s_at	DPAGT1	down
0.231714	8.56703	4.79572	2.75727e-05	0.00655451	2.48173	223274_at	TCF19	up
0.274804	8.52239	4.78499	2.84895e-05	0.00669446	2.45166	221677_s_at	DONSON	up
0.265804	7.91939	4.78454	2.85287e-05	0.00669446	2.4504	215094_at	SPICE1	up
0.434268	7.66511	4.77712	2.91811e-05	0.00678927	2.42961	205165_at	CELSR3	up
0.179179	7.87964	4.77027	2.97963e-05	0.00687389	2.41044	219828_at	RABL6	up
0.215589	7.69994	4.7629	3.04727e-05	0.00692307	2.3898	228144_at	ZNF300	up
0.324036	9.54472	4.76107	3.06426e-05	0.00692307	2.38469	218757_s_at	UPF3B	up
0.442911	9.13289	4.75824	3.09074e-05	0.00692822	2.37678	227748_at	RBMXL1	up
-0.442429	10.7579	-4.7569	3.10343e-05	0.00692822	2.37302	203211_s_at	MTMR2	down
0.265839	10.5976	4.75117	3.15799e-05	0.00696222	2.357	201517_at	NCBP2	up
-0.517375	9.69453	-4.74889	3.17997e-05	0.00698253	2.35062	234985_at	LDLRAD3	down
0.327107	8.13458	4.74593	3.20877e-05	0.00701758	2.34233	208443_x_at	SHOX2	up
0.386268	9.40394	4.73477	3.31962e-05	0.00714568	2.31112	210371_s_at	RBBP4	up
0.514339	8.36033	4.72289	3.44165e-05	0.0073376	2.27794	218953_s_at	PCYOX1L	up
0.557536	9.60361	4.70957	3.58394e-05	0.00753908	2.2407	201202_at	PCNA	up
1.01911	9.29636	4.70946	3.58511e-05	0.00753908	2.2404	206023_at	NMU	up
0.286286	10.5833	4.69799	3.71218e-05	0.00771725	2.20839	221952_x_at	TRMT5	up
-0.327875	8.41514	-4.67533	3.97668e-05	0.00814325	2.14515	228461_at	SH3RF3	down
1.10329	8.61789	4.66474	4.10649e-05	0.00828495	2.11563	226960_at	CXCL17	up
0.497089	10.1235	4.65755	4.19701e-05	0.00837486	2.0956	203276_at	LMNB1	up
0.666696	9.96108	4.64756	4.32612e-05	0.00849329	2.06776	229551_x_at	ZNF367	up
0.370696	7.94106	4.63081	4.55147e-05	0.00879901	2.0211	219753_at	STAG3	up
0.157589	8.12606	4.61293	4.80473e-05	0.00910151	1.97136	229332_at	HPDL	up
0.144143	7.86964	4.60066	4.98658e-05	0.00924547	1.93723	230539_at	FAM182A	up
0.401696	8.75144	4.60054	4.98841e-05	0.00924547	1.93689	206316_s_at	KNTC1	up
0.298143	8.75386	4.59802	5.02659e-05	0.00928475	1.92989	240191_at	ZNF543	up
0.214696	8.17439	4.58928	5.1613e-05	0.00943793	1.9056	215487_x_at	FAM182B	up
0.222964	8.74683	4.58106	5.29109e-05	0.00957914	1.88279	218080_x_at	FAF1	up
-0.465643	8.73317	-4.574	5.40528e-05	0.00974569	1.86318	218025_s_at	ECI2	down
0.181268	7.80064	4.57042	5.46407e-05	0.00979501	1.85324	1555993_at	CACNA1D	up
0.330339	8.56869	4.55032	5.80613e-05	0.0102403	1.79748	208624_s_at	EIF4G1	up
-0.325482	9.41503	-4.54615	5.87985e-05	0.0102788	1.78589	200675_at	CD81	down
0.479786	9.63958	4.54413	5.91565e-05	0.0103001	1.78032	225099_at	FBXO45	up
0.697161	8.49864	4.54144	5.96404e-05	0.0103191	1.77284	224367_at	BEX2	up
0.250071	8.4325	4.53587	6.0651e-05	0.010428	1.75741	219976_at	HOOK1	up
0.325857	8.60306	4.5245	6.27674e-05	0.0106578	1.72591	226132_s_at	MANEAL	up
0.444982	9.43728	4.50485	6.65995e-05	0.0111016	1.6715	218304_s_at	OSBPL11	up
0.923107	8.58003	4.48986	6.96763e-05	0.0115092	1.63004	206698_at	XK	up
0.212536	11.2377	4.48245	7.12484e-05	0.0116982	1.60956	208668_x_at	HMGN2	up
0.448304	11.0869	4.44622	7.94519e-05	0.012555	1.50954	208808_s_at	HMGB2	up
0.304268	10.0667	4.44505	7.97308e-05	0.0125628	1.50632	202165_at	PPP1R2	up
0.340982	10.5289	4.44039	8.08547e-05	0.0126668	1.49348	200969_at	SERP1	up
0.691286	10.0881	4.43453	8.2291e-05	0.0128204	1.47732	219787_s_at	ECT2	up
0.158036	8.50333	4.4341	8.23983e-05	0.0128204	1.47613	226748_at	LYSMD2	up
0.341768	8.92081	4.42232	8.5365e-05	0.0131845	1.44367	1558076_at	SLF1	up
-0.408179	9.38522	-4.41774	8.65457e-05	0.0132918	1.43107	217762_s_at	RAB31	down
0.229857	7.89722	4.40418	9.01397e-05	0.0137456	1.39374	205085_at	ORC1	up
0.318982	9.38353	4.39525	9.25864e-05	0.0139577	1.36917	201092_at	RBBP7	up
0.412429	10.9042	4.39492	9.26769e-05	0.0139577	1.36827	200934_at	DEK	up
0.359214	8.40861	4.39403	9.29239e-05	0.0139577	1.36583	221428_s_at	TBL1XR1	up
0.328018	8.59325	4.38313	9.60117e-05	0.0143036	1.33585	219242_at	CEP63	up
0.501357	10.1186	4.37321	9.89051e-05	0.0146152	1.30861	212533_at	WEE1	up
-0.557786	9.46908	-4.37066	9.96649e-05	0.0146878	1.30159	202732_at	PKIG	down
0.435196	10.2299	4.36871	0.000100247	0.0147339	1.29625	212688_at	PIK3CB	up
-0.497089	9.81975	-4.36756	0.000100594	0.0147453	1.29308	210788_s_at	DHRS7	down
0.22625	8.32028	4.366	0.000101065	0.0147479	1.2888	227861_at	TMEM161B	up
0.517107	8.52181	4.3653	0.000101276	0.0147479	1.28688	1557293_at	MIR570HG	up
0.216	8.39425	4.36082	0.000102645	0.0147687	1.27457	201056_at	GOLGB1	up
0.181446	8.23275	4.35963	0.000103009	0.0147822	1.27133	235142_at	ZBTB8A	up
0.282661	8.64953	4.34179	0.000108655	0.0154304	1.22239	212740_at	PIK3R4	up
0.403107	9.15572	4.33343	0.000111406	0.0157104	1.19947	205176_s_at	ITGB3BP	up
0.147411	7.84822	4.33318	0.000111489	0.0157104	1.19879	218122_s_at	SENP2	up
-0.581696	9.80581	-4.32498	0.000114252	0.0159653	1.17634	205463_s_at	PDGFA	down
0.260179	8.71739	4.32366	0.000114705	0.0159653	1.17271	223590_at	ZNF700	up
0.318804	9.09642	4.3235	0.000114758	0.0159653	1.17229	213761_at	MDM1	up
-0.291464	8.45394	-4.32102	0.000115612	0.0160434	1.16549	229250_at	TPCN2	down
-0.497018	10.5422	-4.319	0.00011631	0.0160955	1.15997	212364_at	MYO1B	down
0.487679	8.63444	4.31824	0.000116577	0.0160955	1.15787	225355_at	NEURL1B	up
0.3235	8.60689	4.31119	0.000119055	0.0163551	1.13859	1558050_at	EIF2B5	up
0.517196	8.41311	4.30888	0.00011988	0.0164271	1.13226	201663_s_at	SMC4	up
0.379732	9.93353	4.30095	0.000122748	0.0166946	1.11059	207098_s_at	MFN1	up
0.193107	7.81506	4.2995	0.000123282	0.0167235	1.10661	1431_at	CYP2E1	up
0.368857	10.8326	4.29788	0.000123878	0.0167235	1.10219	213923_at	RAP2B	up
0.177786	8.07922	4.29514	0.000124893	0.0167794	1.09471	205521_at	EXOG	up
0.384036	9.63306	4.29428	0.000125213	0.0167794	1.09236	218397_at	FANCL	up
0.221071	8.71031	4.27579	0.00013231	0.0174062	1.04184	204369_at	PIK3CA	up
-0.644768	9.43986	-4.27554	0.000132406	0.0174062	1.04117	218826_at	SLC35F2	down
0.396821	9.76736	4.27546	0.000132436	0.0174062	1.04096	201209_at	HDAC1	up
0.262839	11.1149	4.27218	0.000133737	0.0174929	1.03201	212455_at	YTHDC1	up
0.440054	8.39711	4.26418	0.000136962	0.0177451	1.01017	226344_at	ZMAT1	up
0.541571	9.88153	4.2631	0.000137401	0.0177513	1.00724	205339_at	STIL	up
0.280107	7.88289	4.25839	0.000139343	0.0179035	0.994378	229599_at	SMIM22	up
0.376679	8.13153	4.25802	0.000139495	0.0179035	0.993382	227803_at	ENPP5	up
0.334696	8.15581	4.25647	0.00014014	0.0179442	0.989151	205830_at	CLGN	up
0.233679	8.723	4.25456	0.000140937	0.0180041	0.983956	227477_at	ZMYND19	up
0.269232	8.37747	4.24691	0.00014418	0.0182478	0.963113	202412_s_at	USP1	up
0.229857	8.02947	4.24188	0.000146355	0.0183953	0.949396	218998_at	ABITRAM	up
0.481875	8.96708	4.23657	0.000148685	0.0186262	0.93493	201510_at	ELF3	up
0.256875	9.10883	4.23246	0.000150512	0.0187028	0.923744	218179_s_at	TRAPPC11	up
0.641982	9.99581	4.22678	0.000153069	0.0189344	0.908313	218039_at	NUSAP1	up
0.486679	9.12397	4.21849	0.000156883	0.0192323	0.885766	203209_at	RFC5	up
0.668982	10.2221	4.21706	0.000157551	0.019271	0.881875	1552291_at	PIGX	up
-0.387143	9.71336	-4.21391	0.000159032	0.0193656	0.87331	225450_at	AMOTL1	down
0.273696	8.302	4.21009	0.000160844	0.0194561	0.86293	203086_at	KIF2A	up
0.192911	7.71833	4.20843	0.00016164	0.0194691	0.858411	218500_at	THEM6	up
0.139643	8.06964	4.20838	0.000161664	0.0194691	0.858275	219876_s_at	GOLGA2P5	up
0.370893	8.60653	4.19991	0.000165776	0.0197807	0.835277	227793_at	MIRLET7D	up
0.379482	8.54972	4.19933	0.00016606	0.0197807	0.833707	218875_s_at	FBXO5	up
0.528518	8.23931	4.1968	0.000167314	0.0198436	0.826816	1561985_at	C14orf39	up
0.350929	9.18206	4.19605	0.000167683	0.0198443	0.824802	203569_s_at	OFD1	up
0.380875	8.82764	4.19081	0.000170309	0.0199433	0.810572	212840_at	UBXN7	up
0.204518	7.85556	4.19074	0.000170343	0.0199433	0.81039	244166_at	LOC105373334	up
-0.617125	9.28386	-4.18779	0.000171842	0.0200758	0.802369	203065_s_at	CAV1	down
0.276429	8.2755	4.1832	0.000174195	0.0202948	0.789917	1562440_at	MAP3K13	up
-0.244	10.1453	-4.18268	0.00017446	0.0202948	0.788527	219460_s_at	TMEM127	down
0.283839	8.39761	4.17943	0.00017615	0.0204479	0.779702	204725_s_at	NCK1	up
0.234482	9.821	4.16083	0.00018612	0.0212889	0.729303	202396_at	TCERG1	up
-0.222875	9.56872	-4.15933	0.000186942	0.0213065	0.725266	211684_s_at	DYNC1I2	down
-0.318839	10.8506	-4.15681	0.00018834	0.0214086	0.718446	200908_s_at	RPLP2	down
0.236357	9.56817	4.12946	0.000204192	0.0226915	0.644495	218040_at	PRPF38B	up
0.427304	9.54003	4.12424	0.000207363	0.0229971	0.630398	223054_at	DNAJB11	up
0.181161	8.49172	4.12044	0.000209704	0.0231219	0.620128	222048_at	CRYBB2P1	up
0.445786	9.22953	4.11563	0.0002127	0.0233054	0.607147	209608_s_at	ACAT2	up
0.358375	10.1116	4.11177	0.000215133	0.0234778	0.596743	225415_at	DTX3L	up
-0.184554	8.73117	-4.10845	0.000217248	0.0236614	0.587793	226239_at	TMEM150A	down
-0.200804	8.04231	-4.10201	0.00022141	0.024019	0.570437	219522_at	FJX1	down
0.162679	7.87047	4.09181	0.000228167	0.024703	0.54294	206940_s_at	POU4F1	up
-0.454179	10.2695	-4.0901	0.000229314	0.0247782	0.538354	226184_at	FMNL2	down
0.186268	8.197	4.08897	0.000230085	0.0248124	0.535286	223211_at	HACL1	up
0.331625	9.39844	4.08747	0.000231098	0.0248726	0.531266	205126_at	VRK2	up
0.629161	9.39203	4.08325	0.000233991	0.0250852	0.519891	205668_at	LY75	up
0.436429	8.08581	4.07811	0.000237556	0.0253507	0.506063	230087_at	PRIMA1	up
-1.39396	11.0767	-4.07691	0.000238393	0.0253582	0.502849	204475_at	MMP1	down
-0.188214	8.27514	-4.07374	0.000240625	0.0254851	0.494328	219374_s_at	ALG9	down
0.301571	10.3452	4.06641	0.000245871	0.0258023	0.474609	225655_at	UHRF1	up
-0.269893	10.4537	-4.04617	0.000260929	0.0271175	0.420271	218194_at	REXO2	down
0.266857	8.20394	4.0443	0.000262361	0.0271175	0.415265	218370_s_at	S100PBP	up
0.483161	8.92383	4.04258	0.000263693	0.0271175	0.410639	225841_at	HENMT1	up
0.193107	9.04006	4.03784	0.000267385	0.0272482	0.39793	212627_s_at	EXOSC7	up
0.322125	9.83808	4.03365	0.000270694	0.0274777	0.386691	202209_at	LSM3	up
0.110536	8.36453	4.03157	0.00027235	0.0275754	0.381117	1560202_at	CSTF3-DT	up
0.328232	8.77158	4.03046	0.000273233	0.0276137	0.378158	225297_at	HAUS1	up
0.487411	8.26978	4.02827	0.000274998	0.0277408	0.372273	1555905_a_at	TCAIM	up
0.268714	8.46375	4.02472	0.00027787	0.0279789	0.362781	209339_at	SIAH2	up
0.587679	8.38167	4.01947	0.000282177	0.0281884	0.348727	219295_s_at	PCOLCE2	up
0.234	8.1905	4.01592	0.000285131	0.0282241	0.33921	230815_at	LOC389765	up
0.44625	8.70142	4.01581	0.000285219	0.0282241	0.338928	220520_s_at	NUP62CL	up
1.09632	8.20481	4.01425	0.000286526	0.0282241	0.334753	228262_at	MAP7D2	up
-0.420571	10.2661	-4.01411	0.000286645	0.0282241	0.334373	202820_at	AHR	down
0.331929	10.1198	4.01367	0.000287016	0.0282241	0.333189	226816_s_at	KIAA1143	up
0.333357	9.01747	4.00792	0.000291891	0.0285495	0.317803	203791_at	DMXL1	up
0.425643	8.51594	4.00624	0.000293325	0.0286385	0.313326	205995_x_at	IQCB1	up
0.357143	9.14672	3.99985	0.000298862	0.0289823	0.296243	227796_at	ZFP62	up
0.172643	8.76347	3.99103	0.000306667	0.0294885	0.272695	1554415_at	TAF5L	up
0.282518	8.64264	3.99079	0.000306885	0.0294885	0.272046	225657_at	NCBP2AS2	up
0.393571	8.73889	3.98942	0.000308117	0.0295549	0.268386	219294_at	CENPQ	up
-0.522929	10.8335	-3.98615	0.000311074	0.0297863	0.259664	202804_at	ABCC1	down
0.262429	8.30539	3.98329	0.000313691	0.0299843	0.252014	220375_s_at	PITX1-AS1	up
0.139714	8.09558	3.97468	0.000321675	0.0305871	0.229063	229158_at	WNK4	up
0.335339	8.80656	3.9735	0.000322783	0.0306208	0.225921	204727_at	WDHD1	up
0.226893	8.83278	3.9665	0.000329446	0.0310025	0.207266	219283_at	C1GALT1C1	up
0.264679	8.08864	3.96325	0.00033259	0.0311069	0.198594	203022_at	RNASEH2A	up
0.386821	8.23489	3.963	0.00033283	0.0311069	0.197934	205909_at	POLE2	up
-0.23175	8.44075	-3.95677	0.000338938	0.0314625	0.181333	224815_at	COMMD7	down
-0.315946	8.96061	-3.94977	0.000345926	0.0320062	0.162704	218648_at	CRTC3	down
0.763589	10.283	3.94973	0.000345965	0.0320062	0.162601	202687_s_at	TNFSF10	up
0.179036	8.4195	3.94801	0.000347704	0.0320585	0.158026	213346_at	TEX30	up
0.163679	8.33169	3.94688	0.000348848	0.0321072	0.155026	244565_at	HMX2	up
0.748821	7.95733	3.94633	0.000349406	0.0321072	0.153566	205347_s_at	TMSB15A	up
0.137161	7.86944	3.94499	0.000350779	0.0321276	0.149987	224015_s_at	MRPS25	up
0.243107	9.66767	3.94391	0.000351877	0.0321276	0.147136	236283_x_at	LOC646214	up
0.212321	7.75136	3.94309	0.000352725	0.0321276	0.144939	236055_at	DQX1	up
0.27375	9.08908	3.94283	0.00035299	0.0321276	0.144253	225976_at	BTF3L4	up
0.173	8.18094	3.94132	0.000354548	0.0321276	0.140233	209252_at	HARS2	up
0.212875	9.95331	3.93151	0.000364813	0.0327523	0.114186	226965_at	DENND6A	up
0.171946	8.30164	3.92797	0.000368593	0.0328222	0.104779	205455_at	MST1R	up
0.1005	7.66708	3.92367	0.000373231	0.0331812	0.0933697	218349_s_at	ZWILCH	up
-0.628214	9.55036	-3.92112	0.000376018	0.0332784	0.0865811	219973_at	ARSJ	down
0.370696	9.79031	3.91208	0.000386028	0.0337023	0.0626134	202911_at	MSH6	up
0.387821	10.2489	3.91058	0.000387709	0.0337023	0.0586493	203401_at	PRPS2	up
0.164339	9.53481	3.91057	0.000387723	0.0337023	0.0586155	207830_s_at	PPP1R8	up
0.337893	10.0949	3.90507	0.000393967	0.0340825	0.0440409	217852_s_at	ARL8B	up
0.138446	8.22919	3.90284	0.000396527	0.0342497	0.0381347	221250_s_at	MXD3	up
0.183018	9.57303	3.89998	0.00039983	0.0344136	0.0305668	201343_at	UBE2D2	up
0.1765	8.21647	3.89701	0.000403297	0.0345712	0.0226932	212926_at	SMC5	up
-0.241911	9.93228	-3.89691	0.00040341	0.0345712	0.0224366	226921_at	UBR1	down
0.198911	8.56492	3.88949	0.000412196	0.0350494	0.00278849	204771_s_at	TTF1	up
0.844536	9.87464	3.88755	0.000414523	0.0351926	-0.00234538	1562921_at	EP300-AS1	up
-0.289179	8.11467	-3.88649	0.000415793	0.0352457	-0.00513646	202877_s_at	CD93	down
0.185196	8.07983	3.88392	0.000418905	0.0353997	-0.0119346	203564_at	FANCG	up
0.117393	7.72344	3.88075	0.000422767	0.0355915	-0.0203027	204504_s_at	HIRIP3	up
0.397929	10.1215	3.87046	0.000435572	0.0363586	-0.0475086	226077_at	RNF145	up
0.325429	9.36789	3.86737	0.000439478	0.0365175	-0.0556486	219038_at	MORC4	up
0.117429	7.56967	3.8649	0.000442641	0.0365876	-0.0621862	222125_s_at	P4HTM	up
0.435321	9.32617	3.86462	0.000443	0.0365876	-0.0629242	225847_at	NCEH1	up
-0.372179	9.95422	-3.86397	0.000443832	0.0366011	-0.0646351	220952_s_at	PLEKHA5	down
0.331214	8.65589	3.86307	0.000444983	0.0366408	-0.0669966	208795_s_at	MCM7	up
-1.36414	9.5545	-3.86088	0.00044782	0.0368189	-0.0727883	205680_at	MMP10	down
0.203411	8.51267	3.85293	0.000458233	0.0371448	-0.0937403	220414_at	CALML5	up
0.372411	8.62222	3.85223	0.000459163	0.0371448	-0.0955874	202055_at	KPNA1	up
0.649857	9.26381	3.85216	0.000459258	0.0371448	-0.0957756	228033_at	E2F7	up
-0.165911	8.87717	-3.85107	0.000460708	0.0372071	-0.0986497	200825_s_at	HYOU1	down
0.616161	10.6814	3.84496	0.000468915	0.0376205	-0.11474	201890_at	RRM2	up
0.546036	8.92631	3.8447	0.000469267	0.0376205	-0.115425	227337_at	ANKRD37	up
0.278214	8.63486	3.84078	0.000474612	0.0379378	-0.125746	204835_at	POLA1	up
0.197857	8.29936	3.83964	0.000476176	0.0379497	-0.128744	208107_s_at	REXO5	up
-0.538911	10.0518	-3.83794	0.000478529	0.0380284	-0.133235	212509_s_at	MXRA7	down
0.200321	7.72394	3.83182	0.000487052	0.0384265	-0.14932	223630_at	RNF32-DT	up
0.25425	9.96725	3.83115	0.000488	0.0384458	-0.151092	203138_at	HAT1	up
0.283304	8.51978	3.82815	0.000492244	0.0386848	-0.158981	209527_at	EXOSC2	up
0.139536	8.47447	3.82801	0.000492448	0.0386848	-0.159357	204307_at	TECPR2	up
0.117	7.866	3.82737	0.000493349	0.0387	-0.161024	1558041_a_at	MATCAP1	up
0.188893	7.32883	3.82534	0.000496252	0.0387394	-0.166368	221188_s_at	CIDEB	up
0.228339	8.43103	3.82477	0.000497076	0.0387394	-0.167879	227593_at	SPEN-AS1	up
0.289286	8.78175	3.8246	0.000497314	0.0387394	-0.168315	230893_at	DNAJC21	up
-0.959125	10.6081	-3.8213	0.000502076	0.0389705	-0.176996	202859_x_at	CXCL8	down
0.195893	7.44089	3.821	0.000502501	0.0389705	-0.177767	220387_s_at	ANKRD13C-DT	up
-0.620571	9.00967	-3.81571	0.000510231	0.0394423	-0.191672	225975_at	PCDH18	down
0.231446	7.46486	3.81524	0.000510918	0.0394423	-0.192897	205515_at	PRSS12	up
0.262607	9.0825	3.8146	0.000511864	0.0394423	-0.194583	224641_at	FYTTD1	up
0.351071	9.95394	3.80695	0.000523279	0.0401196	-0.21467	203255_at	FBXO11	up
-0.542196	10.4383	-3.80684	0.000523445	0.0401196	-0.214958	212169_at	FKBP9	down
0.483321	8.77058	3.80652	0.000523921	0.0401196	-0.215787	219313_at	GRAMD1C	up
0.126214	7.72458	3.80174	0.000531185	0.0404124	-0.228326	1555255_a_at	PPIP5K1	up
0.0701607	7.50931	3.79902	0.000535362	0.0404918	-0.235458	237319_at	PRR30	up
0.20325	9.15042	3.7917	0.000546759	0.0412022	-0.254637	210092_at	MAGOH	up
0.146214	7.73503	3.78884	0.000551275	0.0414446	-0.262126	228476_at	CCDC191	up
0.125321	8.13178	3.7828	0.000560934	0.0418976	-0.277938	217692_at	MAGOH2P	up
0.347268	8.01978	3.78189	0.000562401	0.0419371	-0.280317	203409_at	DDB2	up
0.413786	8.92367	3.78153	0.000562996	0.0419371	-0.281279	205548_s_at	BTG3	up
-0.416071	10.1211	-3.7743	0.000574812	0.0424506	-0.300184	202506_at	ITPRID2	down
0.174857	7.25225	3.77405	0.000575214	0.0424506	-0.30082	1555858_at	THUMPD3-AS1	up
0.40025	8.83894	3.77399	0.000575325	0.0424506	-0.300997	226278_at	SVIP	up
0.249929	9.40211	3.77228	0.000578149	0.0426015	-0.305453	219220_x_at	MRPS22	up
0.104304	8.0845	3.76513	0.000590149	0.0429432	-0.324149	225689_at	POMGNT2	up
0.293875	7.94256	3.76498	0.000590392	0.0429432	-0.324524	234980_at	TLCD4	up
0.242304	7.93217	3.76184	0.000595742	0.0431992	-0.332731	1552370_at	C4orf33	up
0.445179	8.5685	3.74606	0.000623328	0.0448165	-0.373914	219895_at	TMEM255A	up
0.325232	8.19692	3.73911	0.000635853	0.0456237	-0.392011	1554003_at	ARHGEF28	up
0.348554	8.28003	3.73614	0.000641288	0.0458658	-0.399752	210683_at	NRTN	up
0.216929	8.63478	3.73589	0.000641744	0.0458658	-0.400399	221735_at	WDR48	up
0.195643	7.99658	3.73472	0.000643895	0.0459595	-0.403442	219345_at	BOLA1	up
0.2635	7.91506	3.72817	0.000656087	0.0467078	-0.420501	205053_at	PRIM1	up
0.225554	9.10369	3.72684	0.000658589	0.0468249	-0.423962	218413_s_at	ZNF639	up
-0.298571	8.78222	-3.72593	0.000660307	0.0468861	-0.426331	203934_at	KDR	down
-0.427018	7.876	-3.71965	0.00067227	0.0474888	-0.442656	1569478_s_at	LINC02987	down
0.255893	9.03197	3.71458	0.000682066	0.0479331	-0.45581	201129_at	SRSF7	up
0.0848929	7.95822	3.7045	0.000702002	0.0489049	-0.481998	213204_at	CUL9	up
0.403393	9.95075	3.70308	0.000704839	0.0489049	-0.485665	223480_s_at	MRPL47	up
0.260982	8.20689	3.69913	0.000712839	0.0492724	-0.495921	219123_at	ZNF232	up
0.25075	8.10522	3.69807	0.000715001	0.0493595	-0.498675	226041_at	NAPEPLD	up
0.286	8.19456	3.69727	0.000716639	0.0494101	-0.500754	227920_at	BEND3	up
0.381893	8.59647	3.68988	0.000731888	0.0501381	-0.519888	226388_at	TCEA3	up
-0.597982	8.76822	-3.68864	0.000734485	0.0501974	-0.523106	228665_at	CYYR1	down
0.608554	9.19531	3.68801	0.000735801	0.0502246	-0.524732	235141_at	MARVELD2	up
0.213143	8.97272	3.68205	0.000748398	0.0507675	-0.540156	208828_at	POLE3	up
-0.313107	8.38353	-3.67998	0.000752838	0.0510054	-0.54553	228875_at	FAM162B	down
-0.584643	9.35547	-3.67879	0.000755383	0.0510514	-0.548596	202202_s_at	LAMA4	down
-0.244804	9.29478	-3.67681	0.000759667	0.0511723	-0.553733	201482_at	QSOX1	down
0.241964	8.32406	3.66565	0.000784167	0.0521313	-0.582566	226011_at	CCDC12	up
0.140821	7.83772	3.66545	0.000784619	0.0521313	-0.58309	218794_s_at	TXNL4B	up
-0.578786	8.69167	-3.66541	0.00078471	0.0521313	-0.583195	212624_s_at	CHN1	down
0.795375	8.28325	3.66367	0.000788611	0.0522634	-0.587698	219970_at	GIPC2	up
0.335054	9.55378	3.66104	0.000794519	0.0525912	-0.594477	204400_at	EFS	up
0.140054	8.19519	3.65473	0.00080889	0.0530925	-0.610755	213546_at	DKFZP586I1420	up
0.147089	7.81047	3.6537	0.000811266	0.0531147	-0.613418	225533_at	PHF19	up
0.236679	9.41567	3.65332	0.000812142	0.0531147	-0.614399	227471_at	HACE1	up
0.190643	8.66422	3.65099	0.000817534	0.0534034	-0.620407	218487_at	ALAD	up
0.3165	8.56608	3.64712	0.00082658	0.0537981	-0.630397	202794_at	INPP1	up
-0.355232	9.18192	-3.64672	0.000827512	0.0537981	-0.63142	204715_at	PANX1	down
0.493714	9.866	3.64267	0.000837076	0.0542265	-0.641853	204444_at	KIF11	up
-0.263357	9.04808	-3.63994	0.000843592	0.0545839	-0.648892	203420_at	FAM8A1	down
-0.449107	9.54006	-3.63941	0.000844867	0.0546018	-0.650262	201818_at	LPCAT1	down
0.282179	8.91703	3.6302	0.000867213	0.0556014	-0.673957	226249_at	SNX30	up
0.306375	7.42308	3.6301	0.000867452	0.0556014	-0.674207	227760_at	IGFBPL1	up
0.314357	9.9795	3.62809	0.000872405	0.0557774	-0.679374	218513_at	TMA16	up
0.168607	8.15211	3.62775	0.00087326	0.0557774	-0.680262	222283_at	ZNF480	up
0.15625	8.06347	3.62699	0.000875147	0.0558328	-0.682222	221135_s_at	ASTE1	up
0.120661	8.47853	3.62272	0.000885795	0.0561943	-0.693195	223331_s_at	DDX20	up
0.731661	8.48731	3.62263	0.00088602	0.0561943	-0.693426	1552365_at	SCIN	up
0.280214	9.25531	3.62225	0.000886981	0.0561943	-0.69441	201528_at	RPA1	up
0.104732	8.35592	3.62151	0.000888821	0.0562457	-0.696291	1567237_at	OR2L2	up
-0.242554	8.15078	-3.61618	0.000902357	0.0567873	-0.710003	219683_at	FZD3	down
0.126929	7.68253	3.61609	0.000902573	0.0567873	-0.710221	220507_s_at	UPB1	up
0.204607	9.46836	3.6148	0.000905879	0.0569003	-0.713538	218134_s_at	RBM22	up
-0.288804	8.49025	-3.61417	0.000907491	0.0569003	-0.715151	211925_s_at	PLCB1	down
0.18475	8.76331	3.61129	0.000914908	0.0572341	-0.722535	202153_s_at	NUP62	up
-0.258911	8.27825	-3.60896	0.000920971	0.0575476	-0.728528	236634_at	C8orf48	down
-0.440411	10.9747	-3.60385	0.000934375	0.0578718	-0.741634	208636_at	ACTN1	down
-0.127179	7.91292	-3.60218	0.000938792	0.0579328	-0.745911	206182_at	ZNF134	down
-0.219982	8.33272	-3.60032	0.000943749	0.0580404	-0.750688	227699_at	L3HYPDH	down
0.483804	9.48758	3.59993	0.000944783	0.0580404	-0.751681	204026_s_at	ZWINT	up
-0.189839	7.01228	-3.59895	0.000947404	0.058071	-0.754193	239718_at	LSP1P4	down
0.239821	11.3905	3.59832	0.000949095	0.0581095	-0.755811	205292_s_at	HNRNPA2B1	up
-0.431357	9.585	-3.59299	0.000963489	0.0587277	-0.769461	1568618_a_at	GALNT1	down
0.38125	8.80522	3.58889	0.000974716	0.0592798	-0.779965	220085_at	HELLS	up
-0.262179	9.39217	-3.58722	0.000979302	0.0594266	-0.784222	227611_at	TARS3	down
0.326857	9.09253	3.58375	0.000988935	0.0598782	-0.793097	218929_at	CDKN2AIP	up
0.176464	8.3945	3.57605	0.00101066	0.0607089	-0.812796	221967_at	NXPH4	up
-1.38914	9.59594	-3.57535	0.00101264	0.0607089	-0.814573	205828_at	MMP3	down
0.416893	8.114	3.57496	0.00101376	0.0607089	-0.81557	202481_at	DHRS3	up
0.331732	8.57486	3.57451	0.00101506	0.0607101	-0.816734	227157_at	PRIMPOL	up
-0.493929	8.35667	-3.57418	0.001016	0.0607101	-0.817571	218638_s_at	SPON2	down
0.32025	10.4492	3.57171	0.00102311	0.0609925	-0.82389	202330_s_at	UNG	up
0.34025	10.5406	3.56959	0.00102923	0.0611663	-0.829297	213511_s_at	MTMR1	up
0.248911	9.04678	3.56877	0.00103162	0.0612418	-0.831398	218339_at	MRPL22	up
0.120179	8.13878	3.56751	0.00103528	0.0613177	-0.83461	219650_at	ERCC6L	up
0.379125	9.178	3.56717	0.00103626	0.0613177	-0.835468	221535_at	LSG1	up
0.327893	8.17272	3.56339	0.00104735	0.0618402	-0.845118	221868_at	PAIP2B	up
0.242821	8.95464	3.56089	0.00105476	0.0621431	-0.8515	202706_s_at	UMPS	up
-0.366018	8.45031	-3.55984	0.00105788	0.0621932	-0.854181	229581_at	ELFN1	down
-0.317946	8.13442	-3.55456	0.00107372	0.0627823	-0.867645	206528_at	TRPC6	down
-0.554107	8.55422	-3.55154	0.00108286	0.0629845	-0.875324	228438_at	MSC-AS1	down
0.166429	8.09931	3.55143	0.00108319	0.0629845	-0.875598	206758_at	EDN2	up
0.186268	8.23325	3.5499	0.00108786	0.0630437	-0.879497	226405_s_at	ARRDC1	up
0.194125	8.64939	3.54961	0.00108875	0.0630437	-0.880244	218283_at	SS18L2	up
-0.399571	10.324	-3.54961	0.00108876	0.0630437	-0.880251	204686_at	IRS1	down
0.346875	8.56883	3.5421	0.00111197	0.0639965	-0.899352	202780_at	OXCT1	up
0.202893	9.13994	3.53692	0.00112827	0.0643924	-0.912532	218116_at	C9orf78	up
0.280679	8.72844	3.53431	0.00113659	0.0644636	-0.919187	227670_at	ZNF75A	up
0.5165	8.96128	3.53158	0.00114532	0.0647574	-0.926118	202503_s_at	PCLAF	up
-0.245893	9.812	-3.53119	0.00114658	0.0647615	-0.927111	218930_s_at	TMEM106B	down
-0.178304	7.86931	-3.53039	0.00114915	0.0648398	-0.92914	205656_at	PCDH17	down
0.220161	8.52214	3.52773	0.00115774	0.0650557	-0.935881	1555461_at	TXNL4A	up
0.244357	10.3827	3.52594	0.00116358	0.0652215	-0.940438	221791_s_at	TMA7	up
0.317518	8.56492	3.52364	0.0011711	0.0654092	-0.946274	226912_at	ZDHHC23	up
0.349268	9.14047	3.52346	0.00117169	0.0654092	-0.946731	218350_s_at	GMNN	up
-0.228714	8.42264	-3.52288	0.0011736	0.0654092	-0.9482	219825_at	CYP26B1	down
0.339464	8.04947	3.52095	0.00117996	0.0656299	-0.953093	204822_at	TTK	up
-0.180482	9.7405	-3.51957	0.00118455	0.0657134	-0.956613	223376_s_at	BRI3	down
0.540893	9.20131	3.51902	0.00118638	0.0657153	-0.958007	202748_at	GBP2	up
0.150429	8.074	3.51854	0.00118798	0.0657153	-0.959223	1557434_at	CPVL-AS2	up
0.155125	8.58097	3.51616	0.00119593	0.0658418	-0.965266	1053_at	RFC2	up
0.457232	9.873	3.51585	0.00119696	0.0658418	-0.966045	229699_at	LINC02035	up
0.152536	8.07761	3.51583	0.00119701	0.0658418	-0.966084	229276_at	IGSF9	up
0.390536	8.8	3.51311	0.00120617	0.0662121	-0.97298	204162_at	NDC80	up
-0.366393	7.70147	-3.51263	0.0012078	0.0662352	-0.974204	227610_at	TSPAN11	down
0.208393	9.94142	3.51111	0.00121296	0.0664014	-0.978064	204145_at	FRG1	up
-0.181375	8.34844	-3.5098	0.00121742	0.0664838	-0.981384	1562216_at	LOC102724542	down
0.285964	9.21283	3.50935	0.00121893	0.0664838	-0.982504	218940_at	VCPKMT	up
-0.157911	8.52569	-3.50893	0.00122038	0.0664838	-0.983582	204757_s_at	C2CD2L	down
-0.390625	8.46944	-3.50285	0.00124132	0.0672117	-0.99898	1552658_a_at	NAV3	down
-0.108	7.44975	-3.50277	0.00124159	0.0672117	-0.999173	1555486_a_at	PRR5L	down
0.157821	8.32925	3.49907	0.00125452	0.0677777	-1.00855	221876_at	ZNF783	up
0.135054	8.50408	3.49664	0.00126307	0.068172	-1.01469	1558620_at	ZNF621	up
0.108482	7.99825	3.49549	0.00126713	0.0683027	-1.01759	1552766_at	HS6ST2	up
0.438143	8.99647	3.49474	0.00126979	0.0683325	-1.0195	223220_s_at	PARP9	up
0.167036	8.03558	3.49085	0.00128369	0.0689446	-1.02934	236444_x_at	EPIST	up
0.236482	7.98969	3.48932	0.00128917	0.0690357	-1.0332	204298_s_at	LOX	up
0.312714	8.70228	3.48808	0.00129364	0.0691397	-1.03633	219990_at	E2F8	up
0.103964	8.06964	3.48625	0.00130026	0.069358	-1.04095	204499_at	AGTPBP1	up
0.275429	8.31453	3.48484	0.00130541	0.0695647	-1.04452	200613_at	AP2M1	up
0.121518	8.72361	3.48427	0.00130748	0.0696069	-1.04595	202183_s_at	KIF22	up
-0.360607	9.70472	-3.48112	0.00131901	0.0700843	-1.05389	201874_at	MPZL1	down
0.209054	8.73478	3.47679	0.00133506	0.0706441	-1.06483	219530_at	PALB2	up
0.148018	7.97375	3.47654	0.001336	0.0706441	-1.06547	1557985_s_at	CEP78	up
0.400607	9.45142	3.47605	0.00133782	0.070672	-1.0667	219588_s_at	NCAPG2	up
0.340839	9.64728	3.47522	0.0013409	0.0706885	-1.06878	200830_at	PSMD2	up
1.03845	9.16369	3.47444	0.00134385	0.0706885	-1.07077	201650_at	KRT19	up
0.20725	7.95931	3.47249	0.00135117	0.0709655	-1.07568	205642_at	CNTRL	up
0.173232	9.80239	3.47203	0.00135289	0.0709876	-1.07683	205887_x_at	MSH3	up
0.167768	8.36714	3.47044	0.00135892	0.0712359	-1.08085	235809_at	LIN54	up
0.126393	7.89169	3.46568	0.00137705	0.0718992	-1.09283	211222_s_at	HAP1	up
-0.122911	7.85997	-3.46523	0.00137879	0.0718992	-1.09397	1562367_at	LINC02915	down
0.199375	7.64456	3.46444	0.00138181	0.0719528	-1.09595	226004_at	CABLES2	up
-0.2215	8.41903	-3.45514	0.00141805	0.0735597	-1.11935	228618_at	PEAR1	down
-0.427304	10.3897	-3.4547	0.00141982	0.0735817	-1.12048	203186_s_at	S100A4	down
0.112482	7.38839	3.45366	0.00142391	0.0737236	-1.12308	205977_s_at	EPHA1	up
0.32425	8.99356	3.44583	0.00145527	0.0748846	-1.14276	1555501_s_at	RSRC1	up
0.180054	7.78783	3.44574	0.00145563	0.0748846	-1.14299	221287_at	RNASEL	up
0.221393	8.42381	3.44537	0.00145715	0.0748846	-1.14393	1554778_at	PHLDB2	up
-0.406768	8.3665	-3.44493	0.00145892	0.0748846	-1.14503	1553960_at	SNX21	down
0.134571	11.5571	3.44386	0.00146326	0.0748846	-1.14771	200097_s_at	HNRNPK	up
-0.183661	7.88222	-3.44335	0.00146535	0.0748846	-1.149	226843_s_at	TENT4B	down
0.454554	9.58258	3.44326	0.00146569	0.0748846	-1.14921	204886_at	PLK4	up
0.165982	8.08528	3.44297	0.00146688	0.0748846	-1.14994	217991_x_at	SSBP3	up
0.349696	9.62864	3.44232	0.00146955	0.0749457	-1.15159	204172_at	CPOX	up
0.334393	8.75942	3.44167	0.00147218	0.0749457	-1.15321	213805_at	ABHD5	up
-0.144268	8.95483	-3.44022	0.00147814	0.075109	-1.15685	223482_at	TMEM120A	down
0.1235	8.00219	3.43914	0.00148259	0.0752654	-1.15957	226361_at	TMEM42	up
-0.652125	8.87233	-3.43375	0.00150495	0.0761883	-1.17309	207876_s_at	FLNC	down
-0.209071	8.40586	-3.43235	0.00151078	0.0762387	-1.17658	203865_s_at	ADARB1	down
0.433929	8.33075	3.43162	0.00151388	0.0762868	-1.17843	227702_at	CYP4X1	up
0.173696	8.67578	3.43122	0.00151553	0.0763	-1.17942	218877_s_at	TRMT11	up
-0.4125	9.62558	-3.42774	0.00153026	0.0767191	-1.18816	212197_x_at	MPRIP	down
0.302661	9.02672	3.42525	0.00154084	0.076978	-1.19437	226019_at	OMA1	up
0.435268	9.36458	3.42466	0.0015434	0.076978	-1.19587	229638_at	IRX3	up
1.02098	9.85478	3.424	0.00154622	0.076978	-1.19753	204734_at	KRT15	up
0.118607	7.871	3.42344	0.00154859	0.076978	-1.19891	230024_at	AARS2	up
0.237893	9.28522	3.42317	0.00154975	0.076978	-1.19958	231772_x_at	CENPH	up
0.352161	10.0065	3.41854	0.00156977	0.0777372	-1.21118	218109_s_at	MFSD1	up
0.0968393	7.82556	3.41827	0.00157097	0.0777372	-1.21187	224468_s_at	C19orf48P	up
0.282696	10.2122	3.41824	0.00157109	0.0777372	-1.21194	226006_at	PET100	up
-0.155	7.80731	-3.41408	0.00158929	0.078213	-1.22233	223367_at	DNAJC30	down
-0.193768	8.75608	-3.41335	0.00159251	0.0783007	-1.22416	218660_at	DYSF	down
0.310679	9.12936	3.41189	0.00159896	0.0784062	-1.22781	219007_at	NUP43	up
-0.0898393	8.24625	-3.40799	0.00161635	0.0790466	-1.23757	225965_at	DDHD1	down
-0.259321	8.24769	-3.40728	0.00161952	0.0790602	-1.23934	235171_at	TOX-DT	down
0.212929	8.37989	3.40537	0.00162809	0.0793367	-1.2441	1558764_at	TNRC6B-DT	up
0.281107	8.62836	3.40261	0.00164058	0.0798029	-1.251	228468_at	MASTL	up
0.405679	8.85297	3.40217	0.00164256	0.0798115	-1.25209	204127_at	RFC3	up
0.182946	7.93333	3.40123	0.00164684	0.0798933	-1.25444	204752_x_at	PARP2	up
0.144446	7.81078	3.39983	0.00165324	0.079992	-1.25794	227951_s_at	FAM98C	up
-0.759679	9.15086	-3.39729	0.00166489	0.0804134	-1.26428	206336_at	CXCL6	down
-0.169696	7.81036	-3.39539	0.00167364	0.080707	-1.269	221036_s_at	APH1B	down
-0.15425	7.96647	-3.39209	0.001689	0.0812188	-1.27725	202721_s_at	GFPT1	down
-0.145893	7.89122	-3.39101	0.00169406	0.0812874	-1.27995	217494_s_at	PTENP1	down
0.263411	10.9258	3.39083	0.00169488	0.0812874	-1.28039	212297_at	ATP13A3	up
0.130214	8.37747	3.39043	0.00169673	0.0813048	-1.28137	215247_at	LOC100288570	up
-0.397482	9.18278	-3.38642	0.00171563	0.0818181	-1.29136	204677_at	CDH5	down
0.521839	10.2015	3.38553	0.00171985	0.0818756	-1.29358	203213_at	CDK1	up
0.487036	8.11469	3.38537	0.00172062	0.0818756	-1.29398	229385_s_at	TINCR	up
-0.117732	9.03094	-3.38274	0.00173319	0.0823301	-1.30055	209393_s_at	EIF4E2	down
0.161732	9.15933	3.38084	0.00174226	0.0826895	-1.30526	202462_s_at	DDX46	up
0.241161	8.72681	3.3795	0.00174872	0.0827805	-1.3086	219171_s_at	ZNF236	up
0.229268	8.23531	3.37772	0.00175733	0.083044	-1.31302	204228_at	PPIH	up
0.143661	7.91164	3.37566	0.00176734	0.0832707	-1.31815	203656_at	FIG4	up
0.240321	8.86383	3.37195	0.0017855	0.083868	-1.32737	227255_at	PDIK1L	up
0.476339	9.55889	3.36745	0.00180781	0.0846976	-1.33856	1555411_a_at	CCNL1	up
0.192179	9.11578	3.36258	0.00183219	0.0856929	-1.35064	218428_s_at	REV1	up
-0.155429	7.62164	-3.36116	0.00183938	0.0858821	-1.35417	1553829_at	CYP1B1-AS1	down
0.0744107	8.28125	3.35993	0.00184562	0.0860999	-1.35722	233176_at	LINC03014	up
0.113125	8.73964	3.35629	0.0018642	0.0868186	-1.36625	204978_at	CLASRP	up
0.277304	9.18744	3.35574	0.00186705	0.0868774	-1.36763	225556_at	VMA21	up
-0.361429	10.4146	-3.35411	0.00187543	0.0870866	-1.37167	201433_s_at	PTDSS1	down
0.2085	8.90583	3.35391	0.00187643	0.0870866	-1.37214	204571_x_at	PIN4	up
0.208375	8.83031	3.35166	0.00188812	0.0872591	-1.37774	218108_at	UBR7	up
0.106768	8.14108	3.35116	0.00189071	0.0872591	-1.37898	223219_s_at	CNOT10	up
0.102804	8.14017	3.34905	0.00190169	0.0874475	-1.3842	213315_x_at	EOLA1	up
-0.566679	9.08675	-3.34736	0.00191054	0.0877806	-1.38838	204115_at	GNG11	down
-0.152946	7.96358	-3.34479	0.00192408	0.0879864	-1.39475	205558_at	TRAF6	down
0.277143	10.4387	3.34461	0.00192506	0.0879864	-1.3952	202484_s_at	MBD2	up
0.253768	9.1015	3.34442	0.00192602	0.0879864	-1.39565	218703_at	SEC22A	up
0.255929	7.89144	3.34373	0.00192971	0.0879864	-1.39738	229754_at	TMEM44-AS1	up
0.235089	9.02328	3.33817	0.00195937	0.0888296	-1.41112	218461_at	GPN3	up
0.283839	9.48836	3.33431	0.00198026	0.0894522	-1.42067	205173_x_at	CD58	up
-0.869482	8.85389	-3.33244	0.00199046	0.0896443	-1.4253	206569_at	IL24	down
-0.159804	7.24192	-3.3304	0.0020016	0.0899295	-1.43033	1555396_s_at	EZHIP	down
0.415554	8.70917	3.32971	0.00200541	0.089971	-1.43204	223245_at	STRBP	up
0.390357	8.73764	3.32162	0.00205036	0.0915182	-1.452	201764_at	TMEM106C	up
0.216018	9.06711	3.3212	0.00205275	0.0915182	-1.45305	209662_at	CETN3	up
-0.087625	7.99978	-3.32011	0.00205887	0.0916681	-1.45573	1553705_a_at	CHRM3	down
-0.0943393	7.68375	-3.31967	0.00206138	0.0917052	-1.45683	243534_at	CC2D2B	down
0.223982	10.0004	3.31736	0.00207445	0.092137	-1.46252	202441_at	ERLIN1	up
-0.349839	7.81022	-3.31676	0.00207784	0.0922126	-1.46399	232195_at	GPR158	down
0.284429	9.03853	3.31571	0.00208385	0.0923294	-1.46659	227791_at	SLC9A9	up
-0.0623036	7.71308	-3.31361	0.00209583	0.0927852	-1.47175	1568655_a_at	SLC35F3-AS1	down
-0.241768	10.4847	-3.31202	0.00210498	0.0928145	-1.47567	202038_at	UBE4A	down
0.105643	8.48208	3.30814	0.00212746	0.0934288	-1.48523	203286_at	RNF44	up
0.131357	8.13383	3.30355	0.0021543	0.0943802	-1.49652	233809_at	HYPK	up
-0.161875	8.08128	-3.3023	0.00216171	0.0944777	-1.49961	1555212_at	OR8B8	down
0.315714	9.03819	3.30129	0.00216767	0.0945871	-1.50208	218719_s_at	GINS3	up
-0.594107	9.06408	-3.29908	0.00218081	0.0950086	-1.50752	219134_at	ADGRL4	down
0.202161	8.06614	3.29811	0.00218657	0.0951836	-1.50989	229338_at	LOC100289361	up
0.331768	8.84558	3.29746	0.00219046	0.0952772	-1.51149	203755_at	BUB1B	up
-0.134446	7.04019	-3.2932	0.00221612	0.0959355	-1.52197	1560496_at	MRGPRF-AS1	down
0.312625	8.92897	3.28911	0.00224095	0.0965192	-1.53199	228606_at	DYNLT2B	up
-0.609893	9.75936	-3.28903	0.00224145	0.0965192	-1.53219	1555355_a_at	ETS1	down
0.247018	8.20975	3.28202	0.00228474	0.0976686	-1.5494	209050_s_at	RALGDS	up
0.197357	8.3945	3.28126	0.00228948	0.0977188	-1.55126	1554319_at	RPS6KA5	up
0.122125	7.47914	3.28126	0.00228949	0.0977188	-1.55127	1555811_at	ARHGDIB	up
-0.0756429	8.11708	-3.28032	0.00229534	0.0978921	-1.55356	231571_at	LINC01015	down
0.409054	8.80222	3.27931	0.00230166	0.0978926	-1.55604	224428_s_at	CDCA7	up
0.301304	10.818	3.27679	0.00231755	0.0983026	-1.56222	217745_s_at	NAA50	up
0.226768	7.6385	3.27648	0.00231952	0.0983098	-1.56299	1564414_a_at	PNLDC1	up
0.246679	8.00039	3.27582	0.00232366	0.0983486	-1.56459	218935_at	EHD3	up
0.191089	9.1055	3.27548	0.00232583	0.0983486	-1.56543	220237_at	ATG3	up
0.2005	9.71531	3.2739	0.00233585	0.0984392	-1.56929	212802_s_at	GAPVD1	up
-0.163518	7.42781	-3.27374	0.00233686	0.0984392	-1.56968	208134_x_at	PSG2	down
-0.0788571	7.11183	-3.27344	0.00233877	0.0984392	-1.57042	1562892_at	CHCHD5	down
0.239286	8.61114	3.27178	0.0023494	0.0986857	-1.57449	218383_at	HAUS4	up
0.739357	8.58619	3.27167	0.00235005	0.0986857	-1.57474	218182_s_at	CLDN1	up
-0.663946	10.085	-3.27131	0.00235239	0.0987084	-1.57564	203477_at	COL15A1	down
0.211357	9.42861	3.26798	0.00237381	0.0991507	-1.58379	204299_at	SRSF10	up
0.308982	9.05406	3.26744	0.00237732	0.0992212	-1.58511	207416_s_at	NFATC3	up
0.170589	8.08344	3.26596	0.00238686	0.0993917	-1.58871	212315_s_at	NUP210	up
0.269893	8.25258	3.26244	0.00240984	0.100118	-1.59733	229595_at	CHCHD4	up
0.344125	9.84422	3.26134	0.00241705	0.100233	-1.60001	200853_at	H2AZ1	up
-0.214071	8.85975	-3.25865	0.00243478	0.100726	-1.60658	217958_at	TRAPPC4	down
-0.0908036	7.56475	-3.25828	0.00243729	0.100726	-1.60751	233178_at	TGIF2LY	down
0.269018	9.15639	3.25827	0.00243733	0.100726	-1.60752	202293_at	STAG1	up
0.449143	9.38342	3.25263	0.00247493	0.101828	-1.62128	203566_s_at	AGL	up
0.107607	8.13681	3.2526	0.00247517	0.101828	-1.62136	207410_s_at	TLX2	up
0.200071	9.26689	3.25199	0.00247924	0.101919	-1.62284	222021_x_at	SDHAP1	up
-0.375232	8.58422	-3.2503	0.00249064	0.102081	-1.62696	228275_at	SNHG33	down
-0.288643	8.51275	-3.24996	0.00249294	0.102098	-1.62779	214841_at	CNIH3	down
0.446732	9.17292	3.24726	0.00251133	0.102391	-1.63439	218585_s_at	DTL	up
0.217625	8.72786	3.24559	0.00252269	0.102473	-1.63845	219212_at	HSPA14	up
0.358286	8.35433	3.24407	0.00253311	0.102591	-1.64215	213970_at	RABL3	up
0.242196	8.47475	3.24379	0.00253505	0.102594	-1.64284	231950_at	ZNF658	up
0.204036	9.54006	3.24002	0.00256111	0.103282	-1.65203	224938_at	NUFIP2	up
0.246161	7.94092	3.23987	0.00256218	0.103282	-1.6524	207063_at	TTTY14	up
-0.32175	8.90525	-3.23772	0.00257717	0.103608	-1.65764	209029_at	COPS7A	down
0.184036	8.62861	3.23329	0.00260825	0.104473	-1.6684	225969_at	ALKBH6	up
-0.902839	10.1268	-3.22971	0.00263366	0.105337	-1.67711	204470_at	CXCL1	down
0.260857	9.20511	3.22778	0.0026475	0.105515	-1.68181	223180_s_at	TIMM21	up
0.253839	8.51844	3.22597	0.00266047	0.105944	-1.6862	208957_at	ERP44	up
0.0909821	8.64486	3.22348	0.00267848	0.106584	-1.69226	202865_at	DNAJB12	up
0.25275	10.1624	3.22243	0.0026861	0.106662	-1.69481	225574_at	RWDD4	up
0.168054	8.59242	3.22171	0.00269131	0.106783	-1.69655	219129_s_at	SAP30L	up
-0.213339	7.59806	-3.22109	0.00269585	0.106826	-1.69806	233116_at	ZFP92	down
0.856607	9.56025	3.22048	0.0027003	0.106867	-1.69954	1559606_at	GBP6	up
0.383125	8.97089	3.22005	0.00270341	0.106867	-1.70057	1552472_a_at	ACAP2	up
0.292196	9.20236	3.21946	0.00270779	0.106867	-1.70203	215009_s_at	THAP9-AS1	up
0.111375	7.869	3.21904	0.00271082	0.106867	-1.70303	202394_s_at	ABCF3	up
-0.205071	8.177	-3.21901	0.00271102	0.106867	-1.7031	227570_at	TMEM86A	down
0.50075	8.90053	3.21736	0.00272321	0.107271	-1.70712	203554_x_at	PTTG1	up
0.089875	7.63797	3.21614	0.00273217	0.107376	-1.71007	1557354_at	SOS1	up
0.195536	8.29792	3.21561	0.00273609	0.107391	-1.71136	205052_at	AUH	up
-0.278196	8.36475	-3.21424	0.00274623	0.107557	-1.71468	214434_at	HSPA12A	down
0.578393	9.87689	3.21053	0.00277392	0.108125	-1.72368	205569_at	LAMP3	up
-0.0558571	7.72044	-3.21044	0.00277457	0.108125	-1.72389	206566_at	SLC7A1	down
-0.227411	9.99525	-3.20765	0.00279555	0.10871	-1.73065	224972_at	ROMO1	down
-0.0925357	7.75622	-3.20579	0.00280961	0.109025	-1.73515	237088_at	LINC00244	down
0.295232	9.2795	3.20342	0.0028277	0.109416	-1.74091	227040_at	NHLRC3	up
-0.228339	8.92147	-3.20236	0.00283579	0.109511	-1.74347	203105_s_at	DNM1L	down
0.085875	8.03633	3.20195	0.00283894	0.109541	-1.74447	220364_at	EPB41L4A-DT	up
0.284214	9.97244	3.20154	0.00284205	0.109583	-1.74545	217941_s_at	ERBIN	up
0.228125	8.74444	3.20126	0.00284417	0.109588	-1.74612	221058_s_at	CKLF	up
0.166804	7.96989	3.2008	0.00284772	0.109647	-1.74723	209408_at	KIF2C	up
-0.168464	8.37853	-3.20012	0.00285299	0.109773	-1.74889	218753_at	XKR8	down
-0.277857	8.04836	-3.1954	0.0028895	0.110606	-1.7603	221942_s_at	GUCY1A1	down
0.185375	8.00694	3.19497	0.00289285	0.110606	-1.76134	1554239_s_at	PTGR3	up
-0.255304	8.92344	-3.19407	0.0028999	0.110798	-1.76352	227029_at	FAM177A1	down
-0.315625	8.70661	-3.19098	0.00292413	0.11149	-1.77098	203320_at	SH2B3	down
-0.0874286	7.5955	-3.18986	0.00293294	0.111593	-1.77368	206387_at	CDX2	down
-0.216696	8.13842	-3.18891	0.0029405	0.111725	-1.77599	244552_at	ZNF788P	down
0.312732	8.59714	3.18438	0.0029766	0.112783	-1.78693	224364_s_at	PPIL3	up
-0.519357	9.14744	-3.18343	0.0029842	0.112914	-1.78921	202931_x_at	BIN1	down
0.157661	8.042	3.18059	0.00300705	0.1137	-1.79605	223729_at	CECR2	up
0.29325	11.0174	3.17901	0.00301987	0.11386	-1.79986	206332_s_at	IFI16	up
0.257393	9.40306	3.17815	0.00302691	0.113976	-1.80195	225005_at	PHF13	up
-0.208518	9.47456	-3.17601	0.00304436	0.114317	-1.8071	212794_s_at	WASHC4	down
0.225107	9.03367	3.17593	0.00304502	0.114317	-1.8073	223267_at	TRMT10C	up
0.140911	8.35803	3.17556	0.00304804	0.114317	-1.80818	1559274_at	ZNF732	up
0.311857	9.27769	3.17551	0.00304848	0.114317	-1.80831	213737_x_at	GOLGA8N	up
-0.07925	7.79814	-3.17348	0.00306516	0.114643	-1.8132	1565588_at	SP140L	down
-0.415071	9.46283	-3.17343	0.00306554	0.114643	-1.81331	219032_x_at	OPN3	down
0.0963214	7.92933	3.17253	0.00307298	0.114683	-1.81549	1553634_a_at	WEE2-AS1	up
0.0928571	8.00153	3.17228	0.003075	0.114683	-1.81608	209680_s_at	KIFC1	up
0.131804	8.60786	3.1709	0.00308649	0.114784	-1.81942	230756_at	ZNF683	up
0.332375	8.86161	3.17074	0.00308775	0.114784	-1.81978	219284_at	HSPBAP1	up
0.342857	8.65258	3.17044	0.00309029	0.114784	-1.82052	1555250_a_at	CPEB3	up
0.202821	8.42125	3.16552	0.00313142	0.115996	-1.83237	218048_at	COMMD3	up
0.348821	9.65169	3.16479	0.0031375	0.116118	-1.8341	205281_s_at	PIGA	up
0.445643	9.94414	3.16437	0.00314109	0.116118	-1.83513	1559190_s_at	RDH13	up
-0.205054	10.2869	-3.16321	0.00315087	0.11639	-1.83791	208248_x_at	APLP2	down
-0.373964	8.47636	-3.16031	0.00317551	0.116915	-1.84489	228158_at	LSP1P5	down
-0.2875	9.71736	-3.16013	0.00317701	0.116915	-1.84531	201078_at	TM9SF2	down
0.147571	7.62147	3.15983	0.00317954	0.116915	-1.84603	205073_at	CYP2J2	up
0.298607	8.835	3.15814	0.00319403	0.117256	-1.8501	239422_at	GPC2	up
0.301143	9.04328	3.15797	0.00319546	0.117256	-1.8505	218174_s_at	TMEM254	up
-0.290911	9.77589	-3.15239	0.00324362	0.118467	-1.8639	201176_s_at	ARCN1	down
0.181768	9.334	3.15154	0.00325108	0.118581	-1.86595	219105_x_at	ORC6	up
0.457929	9.11083	3.14987	0.0032656	0.118794	-1.86994	203432_at	TMPO	up
0.339089	9.99139	3.14721	0.00328899	0.119035	-1.87633	217761_at	ADI1	up
0.122536	6.99669	3.14592	0.00330035	0.119144	-1.87942	218261_at	AP1M2	up
0.240393	10.1653	3.1453	0.00330584	0.119144	-1.88091	203745_at	HCCS	up
0.169036	9.69103	3.14377	0.00331944	0.119317	-1.88458	200060_s_at	RNPS1	up
0.324643	9.26325	3.14371	0.00331992	0.119317	-1.88471	221865_at	TMEM268	up
0.446286	9.79239	3.14354	0.00332145	0.119317	-1.88513	204872_at	TLE4	up
0.254839	8.28117	3.14266	0.00332928	0.119443	-1.88723	218755_at	KIF20A	up
0.138179	7.76178	3.13994	0.00335363	0.119843	-1.89375	225826_at	MMAB	up
-0.16825	8.52811	-3.13711	0.00337911	0.120675	-1.90053	202116_at	DPF2	down
-0.245018	11.0059	-3.13569	0.0033919	0.12088	-1.90391	200958_s_at	SDCBP	down
0.262696	9.71956	3.1351	0.00339732	0.12088	-1.90534	1555864_s_at	PDHA1	up
-0.236143	8.02692	-3.13501	0.00339812	0.12088	-1.90555	207119_at	PRKG1	down
0.248464	7.89475	3.13373	0.00340973	0.120979	-1.9086	235728_at	ZFP3	up
0.316429	8.63289	3.13295	0.0034169	0.120979	-1.91048	224728_at	ATPAF1	up
0.249018	8.74469	3.13284	0.0034179	0.120979	-1.91074	203711_s_at	HIBCH	up
0.130571	7.98269	3.13246	0.00342138	0.120979	-1.91165	1563114_at	RNF17	up
-0.223786	7.64806	-3.13198	0.00342577	0.120979	-1.9128	203835_at	LRRC32	down
0.159768	8.54236	3.13179	0.00342745	0.120979	-1.91324	228583_at	LIN52	up
0.116571	7.50183	3.13114	0.00343348	0.121113	-1.91481	1556180_at	LINC00847	up
-0.230643	9.09364	-3.12889	0.00345419	0.121651	-1.92019	202076_at	BIRC2	down
-0.0579821	8.05247	-3.12875	0.0034554	0.121651	-1.92051	219480_at	SNAI1	down
0.275768	8.40239	3.12362	0.00350311	0.122856	-1.93277	220030_at	STYK1	up
0.079625	7.75619	3.12266	0.00351207	0.122934	-1.93506	1564603_at	NUTM1	up
0.334643	8.80497	3.12193	0.00351894	0.122963	-1.93681	201917_s_at	SLC25A36	up
0.389304	10.6103	3.12185	0.00351966	0.122963	-1.93699	1558956_s_at	IFT80	up
0.312071	9.79578	3.11826	0.00355357	0.123658	-1.94557	227139_s_at	HPS3	up
-0.360357	7.69703	-3.11809	0.00355517	0.123658	-1.94597	206049_at	SELP	down
-0.308571	9.97675	-3.11806	0.00355545	0.123658	-1.94604	217728_at	S100A6	down
0.153286	8.98253	3.11773	0.00355857	0.123658	-1.94682	229766_at	ZNF445	up
0.204768	10.9301	3.11687	0.00356676	0.123658	-1.94888	209033_s_at	DYRK1A	up
-0.102161	7.51708	-3.11634	0.00357185	0.123658	-1.95015	1561085_at	LOC153910	down
-0.602857	8.55864	-3.11594	0.00357558	0.123658	-1.95109	226834_at	CLMP	down
0.179304	8.58317	3.11449	0.00358947	0.123658	-1.95456	203490_at	ELF4	up
0.343696	9.45056	3.11427	0.00359157	0.123658	-1.95508	202514_at	DLG1	up
0.293375	10.2774	3.11337	0.00360023	0.123878	-1.95723	211935_at	ARL6IP1	up
-0.229893	7.37356	-3.10664	0.00366531	0.125801	-1.97325	229768_at	OR51E1	down
0.0764464	7.61092	3.10634	0.0036683	0.125825	-1.97398	203807_x_at	CSH2	up
-0.186143	7.58453	-3.10537	0.00367778	0.125999	-1.97629	235334_at	ST6GALNAC3	down
0.411179	8.85344	3.10507	0.00368071	0.126013	-1.977	229331_at	SPATA18	up
0.292589	9.60781	3.10372	0.00369394	0.126387	-1.9802	218271_s_at	PARL	up
0.34075	9.15522	3.10338	0.00369726	0.126421	-1.98101	231895_at	SASS6	up
-0.328696	7.84678	-3.10215	0.00370938	0.126756	-1.98393	228737_at	TOX2	down
0.0996429	8.2585	3.10129	0.00371788	0.126901	-1.98598	208765_s_at	HNRNPR	up
0.219143	10.9846	3.10126	0.00371824	0.126901	-1.98606	218095_s_at	TMEM165	up
0.226732	7.94053	3.10023	0.0037284	0.127026	-1.9885	1554835_a_at	B3GNT5	up
-0.233018	8.98686	-3.09993	0.0037314	0.127033	-1.98922	223334_at	TMEM126A	down
-0.0893571	7.75525	-3.09919	0.00373876	0.127204	-1.99098	1569205_at	PRCP	down
0.176732	8.00867	3.09869	0.00374374	0.127232	-1.99217	228647_at	NINJ2-AS1	up
0.157196	8.59286	3.09795	0.00375111	0.127307	-1.99393	1553697_at	CCSAP	up
0.173964	7.74444	3.09648	0.00376584	0.127503	-1.99743	227959_at	ANKRD9	up
0.258214	9.47892	3.09644	0.00376621	0.127503	-1.99752	1553103_at	NFX1	up
-0.421143	8.76656	-3.09351	0.00379566	0.128127	-2.00448	205559_s_at	PCSK5	down
0.596589	8.82036	3.09311	0.00379969	0.128127	-2.00543	1566764_at	MACC1	up
0.155768	7.62197	3.09232	0.0038077	0.12822	-2.00731	219061_s_at	LAGE3	up
-1.25063	9.57508	-3.09224	0.00380848	0.12822	-2.00749	203691_at	PI3	down
0.189875	8.84819	3.09133	0.00381774	0.128294	-2.00966	213208_at	BICRAL	up
-0.207071	10.3786	-3.09032	0.003828	0.128388	-2.01206	212333_at	FAM98A	down
0.329893	7.76742	3.08957	0.00383556	0.12842	-2.01382	242348_at	TAFA4	up
0.244	7.85797	3.08689	0.00386302	0.129123	-2.0202	219127_at	PRR15L	up
0.201357	9.10414	3.08614	0.00387075	0.129123	-2.02198	211406_at	IER3IP1	up
-0.154357	12.1726	-3.08547	0.00387756	0.129272	-2.02355	200091_s_at	RPS25	down
0.291179	9.17753	3.08444	0.00388818	0.129547	-2.02599	218176_at	MAGEF1	up
-0.244268	7.42861	-3.08266	0.00390664	0.129955	-2.03023	219837_s_at	CYTL1	down
0.300732	9.38022	3.08111	0.00392271	0.130032	-2.03389	218248_at	FAM111A	up
0.252196	8.93972	3.08077	0.00392629	0.130032	-2.03471	204071_s_at	TOPORS	up
0.184982	8.483	3.08074	0.00392654	0.130032	-2.03476	204643_s_at	ENOX2	up
-0.16325	7.70222	-3.07988	0.00393553	0.130172	-2.03681	1553328_a_at	SLC18A2	down
-0.268482	9.15794	-3.07877	0.00394719	0.130181	-2.03945	212458_at	SPRED2	down
0.300732	9.33997	3.07794	0.00395589	0.130181	-2.04141	215380_s_at	GGCT	up
0.0847143	7.92761	3.07787	0.00395659	0.130181	-2.04157	225487_at	TMEM18	up
0.1265	8.20411	3.07578	0.00397858	0.130546	-2.04652	1553542_at	CCDC125	up
0.133946	8.20244	3.0757	0.00397938	0.130546	-2.0467	221103_s_at	CFAP44	up
-0.195143	8.76828	-3.07562	0.00398024	0.130546	-2.04689	202433_at	SLC35B1	down
0.103554	7.98983	3.07404	0.00399699	0.130961	-2.05064	202772_at	HMGCL	up
0.111607	11.9822	3.07397	0.00399771	0.130961	-2.0508	201031_s_at	HNRNPH1	up
0.153857	9.03283	3.07064	0.00403313	0.131885	-2.05868	209390_at	TSC1	up
0.542661	7.78956	3.06862	0.00405476	0.132312	-2.06345	219389_at	SUSD4	up
0.165679	8.08564	3.06829	0.00405828	0.132312	-2.06423	208153_s_at	FAT2	up
-0.224821	8.55986	-3.06636	0.00407918	0.132857	-2.06881	1559716_at	INO80C	down
0.147321	8.02417	3.06562	0.00408716	0.132857	-2.07056	1555970_at	FBXO28	up
0.333125	10.1153	3.06488	0.00409519	0.132908	-2.07231	217894_at	KCTD3	up
0.552589	8.41483	3.0644	0.00410031	0.132908	-2.07343	214088_s_at	FUT3	up
-0.376679	9.49522	-3.06413	0.00410331	0.132908	-2.07408	223151_at	DCUN1D5	down
0.143196	10.246	3.06344	0.00411076	0.132987	-2.0757	212493_s_at	SETD2	up
-0.18025	8.04044	-3.06232	0.00412298	0.133065	-2.07835	205541_s_at	GSPT2	down
-0.294393	7.89772	-3.06212	0.00412521	0.133065	-2.07883	204948_s_at	FST	down
0.279143	8.41214	3.06129	0.00413418	0.133204	-2.08077	202790_at	CLDN7	up
-0.429196	8.86694	-3.06083	0.00413925	0.133204	-2.08186	202273_at	PDGFRB	down
0.107893	7.77683	3.05984	0.00415014	0.133476	-2.0842	209547_s_at	SUGP1	up
0.304679	8.37053	3.05854	0.00416441	0.13362	-2.08727	205500_at	C5	up
-0.32825	8.07031	-3.05398	0.00421497	0.134926	-2.09803	222451_s_at	ZDHHC9	down
0.262804	8.15097	3.05169	0.00424047	0.135428	-2.10342	1559129_a_at	LINC02603	up
0.223429	8.81822	3.05118	0.00424623	0.135428	-2.10463	224160_s_at	ACAD9	up
0.234304	8.30314	3.05102	0.00424798	0.135428	-2.105	219258_at	TIPIN	up
0.218339	8.98931	3.04948	0.00426534	0.135822	-2.10863	218268_at	TBC1D15	up
0.0708929	7.87736	3.04872	0.00427387	0.136015	-2.11041	231427_at	LINC01686	up
-1.17395	8.54319	-3.04775	0.00428492	0.136274	-2.11272	230964_at	FREM2	down
0.214446	8.15533	3.04756	0.00428698	0.136274	-2.11315	1563088_a_at	AATBC	up
0.0526429	7.47531	3.04477	0.0043187	0.137122	-2.11972	231475_at	TBC1D21	up
-0.417518	7.91011	-3.04161	0.00435487	0.137851	-2.12716	223316_at	CCDC3	down
-0.236268	9.11239	-3.04144	0.00435679	0.137851	-2.12755	203646_at	FDX1	down
0.0890179	8.03039	3.0412	0.00435961	0.137861	-2.12813	239854_at	SYCE3	up
0.272536	8.75453	3.03954	0.00437873	0.138168	-2.13203	218170_at	ISOC1	up
0.24775	9.46956	3.03949	0.00437925	0.138168	-2.13214	220643_s_at	FAIM	up
0.201839	8.99489	3.03686	0.00440974	0.138724	-2.13832	213038_at	RNF19B	up
0.304857	10.7089	3.03617	0.00441784	0.138832	-2.13996	217993_s_at	MAT2B	up
0.0996071	8.12828	3.03526	0.00442838	0.138991	-2.14208	214786_at	MAP3K1	up
-0.151268	8.44328	-3.03454	0.00443686	0.139097	-2.14379	219656_at	PCDH12	down
0.15775	8.48681	3.03361	0.0044477	0.139341	-2.14596	213483_at	PPWD1	up
-0.247321	8.94736	-3.03344	0.00444973	0.139341	-2.14637	213342_at	YAP1	down
0.225964	8.2235	3.03306	0.00445414	0.139399	-2.14725	237701_at	C12orf54	up
0.216554	8.18719	3.03255	0.00446011	0.139506	-2.14845	238697_at	SMIM10L2A	up
0.295071	7.90725	3.03119	0.0044761	0.139766	-2.15164	224027_at	CCL28	up
0.24575	9.59011	3.02961	0.00449481	0.140109	-2.15536	210007_s_at	GPD2	up
0.199143	9.88636	3.02784	0.00451582	0.140445	-2.15951	215136_s_at	EXOSC8	up
0.122429	8.27578	3.02514	0.00454806	0.14073	-2.16585	203026_at	ZBTB5	up
0.268268	9.98797	3.02496	0.00455023	0.14073	-2.16628	213000_at	MORC3	up
0.253375	8.84856	3.02482	0.00455182	0.14073	-2.16659	226779_at	LMBRD2	up
-0.185536	7.87906	-3.0247	0.0045533	0.14073	-2.16688	223672_at	SGIP1	down
-0.558304	7.96286	-3.02416	0.00455979	0.140851	-2.16815	219926_at	POPDC3	down
-0.269732	8.52192	-3.02341	0.00456877	0.140956	-2.1699	219210_s_at	RAB8B	down
0.151339	7.87917	3.02323	0.00457091	0.140956	-2.17032	226059_at	TOMM40L	up
-0.414875	9.11806	-3.02259	0.00457868	0.141036	-2.17183	204736_s_at	CSPG4	down
-0.154857	8.15869	-3.02161	0.0045905	0.141321	-2.17413	212121_at	TCTN3	down
0.639	9.3745	3.02039	0.00460515	0.141692	-2.17697	209806_at	H2BC12	up
0.365161	9.44611	3.02	0.00460996	0.14176	-2.1779	203430_at	HEBP2	up
-0.160196	8.38597	-3.01473	0.00467427	0.143081	-2.19024	223035_s_at	FARSB	down
0.143911	8.24244	3.01396	0.0046837	0.143167	-2.19203	1557998_at	NAALADL2	up
0.453161	9.59517	3.0139	0.0046845	0.143167	-2.19219	218901_at	PLSCR4	up
0.359679	11.0563	3.01287	0.00469716	0.143393	-2.19459	202428_x_at	DBI	up
0.197054	9.08811	3.01096	0.00472079	0.143954	-2.19906	235346_at	FUNDC1	up
0.118036	8.09644	3.00955	0.00473833	0.144328	-2.20236	219490_s_at	DCLRE1B	up
0.147857	8.16675	3.00408	0.00480672	0.1456	-2.21512	1552287_s_at	AFG3L1P	up
0.225821	7.08286	3.00351	0.00481403	0.145719	-2.21647	1556518_at	DLG1-AS1	up
0.205357	9.12928	3.00319	0.00481795	0.145719	-2.2172	218462_at	RPF1	up
0.20925	10.3525	2.99999	0.00485859	0.146108	-2.22468	210275_s_at	ZFAND5	up
0.108339	7.89711	2.99961	0.00486342	0.146108	-2.22556	1556014_at	MESP2	up
0.187661	7.92967	2.9968	0.00489942	0.146942	-2.23213	219945_at	DDX25	up
0.143536	7.85136	2.99558	0.00491516	0.147333	-2.23498	1566734_at	HRK	up
0.155464	9.61408	2.99409	0.00493426	0.147502	-2.23843	225194_at	PLRG1	up
-0.131518	7.45817	-2.99328	0.00494486	0.147657	-2.24034	227114_at	RNF214	down
0.389143	9.74358	2.99202	0.00496111	0.1479	-2.24326	214431_at	GMPS	up
0.619786	9.11344	2.99113	0.00497274	0.148085	-2.24535	221215_s_at	RIPK4	up
-0.188571	8.24142	-2.98876	0.00500364	0.14853	-2.25086	202501_at	MAPRE2	down
0.185161	7.61861	2.98871	0.00500427	0.14853	-2.25097	1559132_at	TMEM80	up
-0.0884464	8.27167	-2.98826	0.0050102	0.14853	-2.25202	1553243_at	ITIH5	down
-0.186339	7.90931	-2.98791	0.00501478	0.14853	-2.25284	215271_at	TNN	down
0.127179	8.44133	2.98791	0.00501485	0.14853	-2.25285	223804_s_at	THUMPD3	up
-0.211161	10.3606	-2.98612	0.00503835	0.149006	-2.25701	201033_x_at	RPLP0	down
0.185268	8.06628	2.9843	0.00506235	0.149532	-2.26124	209677_at	PRKCI	up
0.266411	10.3437	2.98233	0.0050886	0.149996	-2.26584	214030_at	CRYBG3	up
0.200518	8.38417	2.98192	0.00509395	0.15006	-2.26677	204479_at	OSTF1	up
-0.888732	8.34636	-2.98141	0.00510084	0.150102	-2.26798	209792_s_at	KLK10	down
-0.0613214	7.48544	-2.97948	0.00512663	0.150365	-2.27246	238184_at	LOC105377436	down
0.273768	9.91294	2.97897	0.00513338	0.150411	-2.27363	212058_at	U2SURP	up
0.197071	7.70947	2.97726	0.00515637	0.150877	-2.2776	204209_at	PCYT1A	up
0.133143	8.10119	2.97521	0.00518414	0.151274	-2.28238	219143_s_at	RPP25	up
0.172232	7.97092	2.97507	0.00518594	0.151274	-2.28269	218851_s_at	WDR33	up
0.777679	8.57864	2.97494	0.00518774	0.151274	-2.283	1557321_a_at	CAPN14	up
0.189286	8.78978	2.97343	0.00520831	0.151712	-2.28652	204739_at	CENPC	up
0.670107	8.69081	2.97206	0.00522693	0.152174	-2.28969	204667_at	FOXA1	up
0.255607	7.98219	2.97099	0.00524154	0.152362	-2.29217	205928_at	ZNF443	up
-0.327589	8.77017	-2.97097	0.00524177	0.152362	-2.29221	220668_s_at	DNMT3B	down
0.0825357	7.69381	2.96932	0.00526445	0.152859	-2.29605	236550_s_at	ZNF311	up
0.319089	9.67569	2.9687	0.005273	0.152945	-2.29749	217902_s_at	HERC2	up
-0.167589	8.28472	-2.96735	0.00529159	0.15324	-2.30062	212877_at	KLC1	down
0.131411	7.90417	2.96612	0.00530856	0.153569	-2.30347	242592_at	GPR137C	up
0.204304	10.1405	2.96559	0.00531597	0.153702	-2.30471	222673_x_at	PABIR2	up
0.108911	8.32017	2.96533	0.00531952	0.153705	-2.3053	218183_at	CDIP1	up
0.289339	9.29233	2.96497	0.00532452	0.153705	-2.30614	201456_s_at	BUB3	up
0.233661	9.04839	2.96389	0.00533953	0.153976	-2.30864	228283_at	CMC1	up
0.0670357	11.7619	2.96309	0.00535067	0.154054	-2.31049	200016_x_at	HNRNPA1	up
0.204125	10.4244	2.96137	0.00537465	0.1545	-2.31447	224740_at	SMIM15	up
-0.138768	8.77756	-2.95409	0.00547764	0.156556	-2.33133	200998_s_at	CKAP4	down
0.278821	7.65814	2.95405	0.00547821	0.156556	-2.33142	226455_at	CREB3L4	up
0.178179	9.78392	2.95388	0.00548053	0.156556	-2.3318	203250_at	SCAF8	up
-0.250071	8.67175	-2.95129	0.00551762	0.157451	-2.33779	224601_at	SNHG16	down
0.224982	7.76739	2.94868	0.00555521	0.158187	-2.34382	221168_at	PRDM13	up
0.188214	7.41886	2.94858	0.00555665	0.158187	-2.34405	233082_at	ZNF630	up
-0.347446	9.46036	-2.94814	0.00556305	0.158187	-2.34508	223065_s_at	STARD3NL	down
0.0699107	8.80725	2.94783	0.00556759	0.158187	-2.3458	217729_s_at	TLE5	up
0.214	10.7406	2.946	0.00559412	0.158603	-2.35002	218067_s_at	ARGLU1	up
0.202786	7.86953	2.94308	0.00563666	0.158603	-2.35675	203687_at	CX3CL1	up
0.180643	8.40725	2.94302	0.00563762	0.158603	-2.3569	213361_at	TDRD7	up
-0.086	8.02789	-2.94299	0.00563804	0.158603	-2.35697	1564746_at	SLC9B2	down
-0.0810714	7.47931	-2.94291	0.0056392	0.158603	-2.35715	1557729_at	GRK5	down
0.190786	8.02786	2.94262	0.00564353	0.158643	-2.35783	235572_at	SPC24	up
0.0814643	7.95414	2.94159	0.00565861	0.158903	-2.3602	216026_s_at	POLE	up
0.26675	10.761	2.94104	0.00566669	0.158967	-2.36147	201305_x_at	ANP32B	up
-0.454107	8.70919	-2.94028	0.00567786	0.159117	-2.36322	204471_at	GAP43	down
-0.369357	8.24828	-2.93959	0.00568807	0.159295	-2.36481	219686_at	STK32B	down
0.220393	10.0806	2.93861	0.00570261	0.159337	-2.36708	206542_s_at	SMARCA2	up
0.0611607	8.28206	2.93716	0.00572408	0.159786	-2.37042	233524_at	LINC00475	up
-0.0864464	7.77686	-2.93644	0.00573479	0.159893	-2.37208	1557161_at	FILNC1	down
0.129071	8.84136	2.93466	0.00576134	0.160062	-2.37618	212705_x_at	PNPLA2	up
0.103982	8.41325	2.93364	0.00577666	0.160406	-2.37853	202288_at	MTOR	up
0.0832679	7.80111	2.93343	0.00577979	0.160411	-2.37901	205253_at	PBX1	up
0.219429	10.1816	2.93234	0.00579618	0.160773	-2.38153	229804_x_at	ZNG1B	up
-0.169946	7.98381	-2.93217	0.00579872	0.160773	-2.38192	211150_s_at	DLAT	down
0.149554	7.89831	2.93098	0.00581658	0.161187	-2.38465	227578_at	TMPO-AS1	up
0.190304	8.25561	2.93048	0.00582417	0.161286	-2.3858	205283_at	FKTN	up
-0.124643	8.42119	-2.93016	0.00582903	0.161286	-2.38654	218070_s_at	GMPPA	down
-0.190357	7.69306	-2.92868	0.00585141	0.161497	-2.38994	206766_at	ITGA10	down
-0.165732	8.27403	-2.92837	0.00585611	0.161545	-2.39066	226448_at	FAM89A	down
0.112036	8.17736	2.92715	0.00587464	0.161871	-2.39346	212691_at	NUP188	up
-0.143714	9.39678	-2.92558	0.00589862	0.162087	-2.39707	203064_s_at	FOXK2	down
0.162946	8.68589	2.92529	0.00590311	0.162087	-2.39775	202151_s_at	UBAC1	up
-0.401518	9.64867	-2.92528	0.00590329	0.162087	-2.39778	223095_at	MARVELD1	down
0.131482	7.94461	2.92511	0.00590577	0.162087	-2.39815	232604_at	ZNF541	up
0.190429	8.03564	2.92487	0.00590944	0.162087	-2.3987	235113_at	LRR1	up
0.253107	9.15064	2.92476	0.00591125	0.162087	-2.39897	213523_at	CCNE1	up
-0.124321	8.69494	-2.92475	0.00591131	0.162087	-2.39898	219491_at	LRFN4	down
0.217696	8.27906	2.92333	0.00593308	0.162277	-2.40224	204566_at	PPM1D	up
-0.180339	8.09289	-2.92074	0.00597312	0.162941	-2.40821	209882_at	RIT1	down
0.311179	9.23147	2.92046	0.00597735	0.162941	-2.40884	205235_s_at	KIF20B	up
-0.126964	8.086	-2.9204	0.00597824	0.162941	-2.40897	208373_s_at	P2RY6	down
-0.233357	7.99975	-2.9186	0.00600621	0.163541	-2.41311	206377_at	FOXF2	down
0.288589	10.8767	2.91752	0.00602301	0.163725	-2.41559	222986_s_at	SHISA5	up
0.189375	8.83408	2.91698	0.00603146	0.163725	-2.41683	218902_at	NOTCH1	up
0.23125	9.58789	2.91692	0.0060324	0.163725	-2.41697	218197_s_at	OXR1	up
0.280446	10.1575	2.91657	0.0060379	0.163725	-2.41778	206790_s_at	NDUFB1	up
0.237875	8.85611	2.91585	0.00604914	0.163753	-2.41943	204847_at	ZBTB11	up
0.120929	8.67294	2.91419	0.00607523	0.1642	-2.42325	202382_s_at	GNPDA1	up
0.211911	9.33606	2.91076	0.00612933	0.165007	-2.43111	203478_at	NDUFC1	up
-0.155607	10.7325	-2.90962	0.00614739	0.165111	-2.43372	200709_at	FKBP1A	down
0.291071	7.97536	2.90923	0.00615366	0.165111	-2.43462	227318_at	TMEM178B	up
-0.318321	9.29733	-2.9091	0.00615572	0.165111	-2.43492	209119_x_at	NR2F2	down
-0.503696	9.03539	-2.90847	0.00616564	0.165111	-2.43635	213496_at	PLPPR4	down
0.342054	8.66958	2.90728	0.00618465	0.165111	-2.43907	1556035_s_at	ZNF207	up
-0.521964	9.73672	-2.90717	0.00618651	0.165111	-2.43934	201162_at	IGFBP7	down
-0.147446	9.03906	-2.90686	0.00619141	0.165111	-2.44004	200946_x_at	GLUD1	down
0.165071	8.69436	2.90671	0.00619372	0.165111	-2.44037	209989_at	ZNF268	up
-0.114482	7.55417	-2.9064	0.0061987	0.165163	-2.44109	219747_at	NDNF	down
0.277554	9.25725	2.90609	0.00620372	0.165216	-2.4418	204767_s_at	FEN1	up
-0.164429	8.38739	-2.90531	0.0062163	0.165373	-2.4436	221781_s_at	DNAJC10	down
0.205839	8.74728	2.90479	0.00622453	0.165373	-2.44477	207153_s_at	GLMN	up
-0.396125	8.13922	-2.9028	0.00625663	0.166118	-2.44933	233772_at	POU6F2-AS2	down
0.128875	9.21614	2.90166	0.00627505	0.166275	-2.45194	218539_at	FBXO34	up
0.132482	7.83133	2.90149	0.00627785	0.166275	-2.45233	240950_s_at	KASH5	up
0.592929	9.06183	2.90049	0.00629411	0.166384	-2.45463	1556209_at	CLEC2B	up
-0.690982	8.89056	-2.90036	0.00629626	0.166384	-2.45493	232629_at	PROK2	down
0.114018	7.87469	2.89908	0.00631704	0.16653	-2.45785	237477_at	PDCL2	up
0.165661	8.37203	2.89637	0.00636131	0.167294	-2.46404	202942_at	ETFB	up
-0.654554	9.03222	-2.89452	0.00639178	0.167612	-2.46827	201666_at	TIMP1	down
0.397161	8.02997	2.89432	0.00639513	0.167619	-2.46874	226403_at	TMC4	up
0.172	9.58097	2.89397	0.00640092	0.167691	-2.46954	200066_at	IK	up
0.152018	7.93839	2.89071	0.00645478	0.168536	-2.47696	226857_at	ARHGEF19	up
-0.490518	8.50614	-2.89015	0.00646417	0.168701	-2.47825	205234_at	SLC16A4	down
-0.536518	9.54792	-2.88906	0.00648228	0.169093	-2.48073	201105_at	LGALS1	down
-0.175357	7.87664	-2.88861	0.00648989	0.16913	-2.48177	203389_at	KIF3C	down
0.255357	8.52589	2.88755	0.00650766	0.169391	-2.48419	210094_s_at	PARD3	up
-0.151804	8.27319	-2.88705	0.00651607	0.169391	-2.48534	202438_x_at	IDS	down
-0.232357	9.57022	-2.88673	0.00652142	0.169391	-2.48606	217913_at	VPS4A	down
0.178982	7.53192	2.88613	0.0065314	0.16955	-2.48742	229402_at	SAMD13	up
-0.064375	7.32869	-2.8858	0.00653702	0.16955	-2.48818	208331_at	BPY2	down
0.292268	8.33556	2.88287	0.00658652	0.170188	-2.49486	1558460_at	ABCC5	up
-0.740589	9.28514	-2.88232	0.00659582	0.170348	-2.49611	218002_s_at	CXCL14	down
-0.274268	8.23069	-2.88133	0.00661259	0.17049	-2.49836	1554807_a_at	SPIRE1	down
0.236357	8.31192	2.88075	0.00662251	0.17053	-2.49969	218434_s_at	AACS	up
0.144571	8.19131	2.88062	0.00662471	0.17053	-2.49998	1555760_a_at	RBM15	up
0.252732	11.1006	2.87853	0.00666051	0.17121	-2.50475	1554149_at	CLDND1	up
0.139589	9.23681	2.87753	0.00667767	0.17149	-2.50703	218323_at	RHOT1	up
0.116196	8.1445	2.87695	0.00668763	0.171665	-2.50835	209375_at	XPC	up
-0.679232	9.41467	-2.87647	0.0066958	0.171794	-2.50943	208782_at	FSTL1	down
0.208643	9.28197	2.87468	0.00672673	0.171942	-2.51351	226208_at	ZSWIM6	up
0.249661	7.97519	2.87422	0.00673462	0.172063	-2.51455	215189_at	KRT86	up
0.399304	8.29581	2.8736	0.00674535	0.172188	-2.51596	218806_s_at	VAV3	up
-0.260018	7.58836	-2.87342	0.00674858	0.172188	-2.51638	203562_at	FEZ1	down
-0.197339	9.49561	-2.8734	0.00674897	0.172188	-2.51643	207812_s_at	GORASP2	down
0.300518	9.29764	2.87292	0.00675731	0.17224	-2.51752	238096_at	RNF227	up
0.336018	8.70228	2.87172	0.00677811	0.17261	-2.52025	220940_at	ANKRD36B	up
0.166625	8.14328	2.87012	0.00680595	0.173015	-2.52387	239988_at	LOC102723458	up
0.176821	10.7135	2.86885	0.00682815	0.173296	-2.52676	200073_s_at	HNRNPD	up
0.156464	8.75556	2.86873	0.00683043	0.173296	-2.52705	203818_s_at	SF3A3	up
0.219643	8.14967	2.86725	0.00685631	0.173496	-2.5304	202219_at	SLC6A8	up
0.215554	10.55	2.86701	0.0068605	0.173496	-2.53094	225049_at	BLOC1S2	up
-0.483268	8.2025	-2.86682	0.006864	0.173504	-2.53139	204720_s_at	DNAJC6	down
-0.125679	7.73325	-2.86627	0.00687364	0.173612	-2.53263	206893_at	SALL1	down
-0.302304	8.83325	-2.86621	0.0068746	0.173612	-2.53276	218561_s_at	LYRM4	down
0.127143	8.30261	2.86512	0.00689397	0.17386	-2.53525	213370_s_at	SFMBT1	up
0.351786	8.68089	2.86329	0.00692637	0.174314	-2.53939	219918_s_at	ASPM	up
-0.0700179	7.44283	-2.8632	0.00692794	0.174314	-2.53959	235161_at	RASSF8-AS1	down
0.192643	8.35367	2.86101	0.00696692	0.174973	-2.54456	221620_s_at	APOO	up
0.198143	9.21414	2.86055	0.00697517	0.175074	-2.54561	218244_at	NOL8	up
0.237571	8.19397	2.86014	0.00698261	0.175074	-2.54655	1569190_at	SCLT1	up
0.0786071	8.92311	2.86007	0.00698373	0.175074	-2.54669	228558_at	TEDC1	up
-0.184911	8.05144	-2.85914	0.00700047	0.175413	-2.54881	208250_s_at	DMBT1	down
-0.0787143	7.64047	-2.85856	0.00701095	0.175514	-2.55013	239656_at	LHFPL3-AS2	down
-0.0804643	8.11933	-2.85721	0.00703514	0.175946	-2.55318	200917_s_at	SRPRA	down
0.223339	8.22617	2.85713	0.00703671	0.175946	-2.55338	204937_s_at	ZNF274	up
0.135321	7.79975	2.85689	0.00704104	0.175946	-2.55392	224365_s_at	TIGD7	up
0.244036	8.26194	2.85633	0.00705113	0.176056	-2.55519	227686_at	OXNAD1	up
-0.175661	9.83825	-2.85612	0.00705489	0.176056	-2.55566	212465_at	SETD3	down
0.280946	8.99936	2.85565	0.00706341	0.176182	-2.55673	213007_at	FANCI	up
0.0881964	7.84728	2.85524	0.00707078	0.176256	-2.55765	222314_x_at	EGOT	up
-0.129125	7.97156	-2.85513	0.00707281	0.176256	-2.5579	219826_at	ZNF419	down
0.0658036	7.97094	2.85464	0.00708161	0.176315	-2.559	220681_at	PRR34	up
0.0825536	7.54392	2.85367	0.00709928	0.176476	-2.5612	1553541_at	LMX1A	up
0.168571	7.85789	2.85312	0.00710924	0.176548	-2.56244	238953_at	SP2-AS1	up
-0.981893	10.2277	-2.8528	0.00711516	0.176548	-2.56318	209699_x_at	AKR1C2	down
0.08425	7.61122	2.85235	0.0071234	0.176548	-2.5642	228154_at	C19orf44	up
0.129768	7.31844	2.8518	0.00713336	0.176548	-2.56544	231463_at	CNTD1	up
0.338214	10.0582	2.85133	0.00714204	0.176548	-2.56652	218361_at	GOLPH3L	up
-0.0831964	7.78758	-2.85123	0.00714372	0.176548	-2.56672	221310_at	FGF14	down
0.21175	9.22481	2.85094	0.00714912	0.176548	-2.56739	221823_at	MACIR	up
0.108696	7.58483	2.85055	0.0071562	0.176625	-2.56827	238116_at	DYNLRB2	up
0.295893	8.45461	2.84919	0.00718112	0.177019	-2.57134	1554246_at	C1orf210	up
0.31375	8.62322	2.84896	0.00718538	0.177044	-2.57186	1558369_at	MPHOSPH9	up
-0.0984464	8.39069	-2.84845	0.00719484	0.177197	-2.57303	1554919_s_at	CFAP69	down
-0.164929	8.77103	-2.84822	0.0071991	0.177222	-2.57355	205129_at	NPM3	down
-0.123518	8.80344	-2.84769	0.0072089	0.177304	-2.57475	204200_s_at	PDGFB	down
-0.220839	10.7221	-2.84617	0.00723686	0.177555	-2.57818	212124_at	ZMIZ1	down
0.133411	8.10336	2.84533	0.00725251	0.177731	-2.58009	219281_at	MSRA	up
0.179304	8.63067	2.84517	0.0072555	0.177731	-2.58045	218705_s_at	SNX24	up
-0.263696	8.36547	-2.84466	0.00726485	0.1778	-2.58159	220261_s_at	ZDHHC4	down
0.161446	8.81706	2.8442	0.00727342	0.177851	-2.58263	218769_s_at	ANKRA2	up
0.178964	8.08156	2.84285	0.00729856	0.178306	-2.58568	212914_at	CBX7	up
-0.670821	9.35275	-2.84244	0.0073063	0.178415	-2.58662	231867_at	TENM2	down
-0.297429	10.5023	-2.84001	0.00735174	0.178965	-2.5921	203386_at	TBC1D4	down
0.132268	8.6695	2.83954	0.00736073	0.179105	-2.59318	235571_at	MIR34AHG	up
0.342179	9.86086	2.8388	0.00737461	0.179261	-2.59484	218501_at	ARHGEF3	up
-0.228661	8.21772	-2.83776	0.00739413	0.179261	-2.59718	204281_at	TEAD4	down
0.187357	7.95778	2.83775	0.00739445	0.179261	-2.59722	224843_at	SLAIN2	up
-0.211393	9.86992	-2.83756	0.00739802	0.179261	-2.59764	223215_s_at	JKAMP	down
-0.210321	8.16258	-2.83609	0.00742581	0.179765	-2.60096	206737_at	WNT11	down
0.120661	8.87528	2.83503	0.00744588	0.180132	-2.60334	209814_at	ZNF330	up
0.500268	9.34453	2.83298	0.00748501	0.180841	-2.60797	206632_s_at	APOBEC3B	up
0.249821	9.25544	2.83249	0.00749434	0.180855	-2.60907	213365_at	ERI2	up
0.149196	7.77183	2.83203	0.00750324	0.180962	-2.61012	209462_at	APLP1	up
0.387286	8.72478	2.83098	0.00752322	0.181283	-2.61247	207156_at	H2AC11	up
0.12	8.61417	2.82935	0.00755466	0.181961	-2.61615	203655_at	XRCC1	up
0.407554	9.16989	2.82577	0.007624	0.182825	-2.62422	212665_at	TIPARP	up
0.137571	9.284	2.82518	0.00763534	0.182942	-2.62554	202360_at	MAML1	up
-0.281536	9.80172	-2.82517	0.00763555	0.182942	-2.62556	218193_s_at	GOLT1B	down
0.23475	9.33792	2.82399	0.00765868	0.183416	-2.62823	222683_at	RNF20	up
0.159875	9.05403	2.8231	0.00767604	0.183443	-2.63023	209798_at	NPAT	up
0.0885179	8.07903	2.82307	0.00767658	0.183443	-2.63029	207022_s_at	LDHC	up
0.229536	9.24672	2.82241	0.00768954	0.183448	-2.63178	203075_at	SMAD2	up
-0.0767321	8.43556	-2.82127	0.00771187	0.18359	-2.63434	210240_s_at	CDKN2D	down
0.285054	7.96942	2.8207	0.00772305	0.18359	-2.63562	220177_s_at	TMPRSS3	up
0.396339	9.25686	2.81805	0.00777528	0.183952	-2.64157	206102_at	GINS1	up
0.492446	9.26186	2.81634	0.00780934	0.183979	-2.64543	219936_s_at	GPR87	up
0.325018	8.17183	2.81623	0.00781146	0.183979	-2.64567	208096_s_at	COL21A1	up
0.283732	8.79019	2.8162	0.00781211	0.183979	-2.64575	209507_at	RPA3	up
0.169429	8.45922	2.81531	0.00782983	0.183979	-2.64775	213297_at	RMND5B	up
0.179714	8.08747	2.81529	0.00783011	0.183979	-2.64778	219004_s_at	MIS18A	up
-1.05646	9.54369	-2.81455	0.00784492	0.184002	-2.64945	209160_at	AKR1C3	down
-0.140464	8.296	-2.81411	0.00785374	0.184051	-2.65044	203756_at	ARHGEF17	down
0.129214	8.1535	2.8134	0.00786793	0.184231	-2.65203	218741_at	CENPM	up
-0.147554	8.21539	-2.81239	0.00788819	0.184447	-2.6543	205604_at	HOXD9	down
0.177929	8.08886	2.81213	0.00789341	0.184447	-2.65488	1552803_a_at	STMN1	up
0.0665357	8.292	2.8121	0.00789401	0.184447	-2.65495	233846_at	CCDC85A	up
0.234214	8.85008	2.81166	0.00790291	0.184576	-2.65595	224302_s_at	KGD4	up
0.134589	8.58094	2.81104	0.00791539	0.184788	-2.65734	223417_at	RAD18	up
0.192893	9.52422	2.81003	0.00793574	0.185184	-2.6596	219119_at	LSM8	up
-0.090875	7.70456	-2.80983	0.00793965	0.185196	-2.66004	218748_s_at	EXOC5	down
0.135482	7.88875	2.80876	0.00796141	0.185546	-2.66245	221711_s_at	BABAM1	up
0.288054	8.02083	2.80757	0.00798534	0.185622	-2.6651	207781_s_at	ZNF711	up
0.312232	8.91703	2.80579	0.00802172	0.185773	-2.66911	225506_at	RELCH	up
0.177804	8.06083	2.80577	0.00802211	0.185773	-2.66916	221817_at	DOLPP1	up
-0.155714	8.77661	-2.80523	0.00803312	0.185776	-2.67037	221517_s_at	MED17	down
0.289732	8.29703	2.80515	0.00803466	0.185776	-2.67053	219983_at	PLAAT1	up
-0.283589	9.52969	-2.80493	0.00803927	0.185776	-2.67104	203935_at	ACVR1	down
-0.110518	7.92683	-2.80418	0.00805444	0.186048	-2.6727	203151_at	MAP1A	down
0.254143	8.66558	2.80275	0.00808377	0.186285	-2.67591	209945_s_at	GSK3B	up
0.282179	9.37803	2.80269	0.00808513	0.186285	-2.67606	235088_at	C4orf46	up
0.576268	10.2862	2.80173	0.00810482	0.186567	-2.6782	225911_at	NPNT	up
-0.103125	10.1178	-2.80155	0.00810841	0.186567	-2.6786	211325_x_at	DSTNP2	down
0.222714	8.76203	2.80114	0.00811703	0.186627	-2.67953	204244_s_at	DBF4	up
0.222321	7.95683	2.79943	0.00815228	0.186883	-2.68335	227915_at	ASB2	up
0.251625	8.51067	2.79918	0.00815736	0.186883	-2.6839	213076_at	ITPKC	up
-0.960732	9.73336	-2.79908	0.00815957	0.186883	-2.68414	218468_s_at	GREM1	down
0.3055	8.67889	2.79845	0.00817248	0.186883	-2.68554	235828_at	PRELID2	up
-0.427821	9.43	-2.79843	0.00817295	0.186883	-2.68559	218694_at	ARMCX1	down
-0.275232	11.7544	-2.79841	0.00817331	0.186883	-2.68563	201744_s_at	LUM	down
0.184589	8.58731	2.79828	0.00817604	0.186883	-2.68592	213073_at	ZFYVE26	up
0.255125	8.09319	2.79792	0.0081836	0.186905	-2.68674	214686_at	ZNF266	up
0.239982	8.26372	2.79786	0.00818473	0.186905	-2.68686	210993_s_at	SMAD1	up
0.190411	8.14053	2.79678	0.0082073	0.187207	-2.68929	225178_at	TTC14	up
0.0831429	7.90683	2.7952	0.00824018	0.187487	-2.69281	205344_at	CSPG5	up
0.218875	9.52314	2.79415	0.00826221	0.187754	-2.69517	213322_at	OARD1	up
-0.249518	9.80069	-2.79357	0.00827433	0.187951	-2.69646	226409_at	TBC1D20	down
-0.10525	9.15811	-2.79176	0.00831242	0.188408	-2.70051	217054_at	MUC3A	down
0.0902857	8.23103	2.79136	0.00832078	0.188408	-2.7014	1552427_at	ZNF485	up
-0.0571071	8.00017	-2.79127	0.00832278	0.188408	-2.70161	210353_s_at	SLC6A2	down
-0.292554	9.67142	-2.79114	0.00832545	0.188408	-2.70189	224915_x_at	ZFAS1	down
0.322518	9.60503	2.78902	0.00837033	0.188704	-2.70663	220255_at	FANCE	up
0.110696	7.68378	2.78898	0.00837122	0.188704	-2.70672	226355_at	POC1A	up
0.276661	8.58394	2.78889	0.00837303	0.188704	-2.70691	1555173_at	STX19	up
-0.131536	9.49906	-2.78781	0.00839596	0.189065	-2.70932	213384_x_at	PLCB3	down
-0.57625	9.43569	-2.78705	0.0084122	0.189133	-2.71103	200795_at	SPARCL1	down
0.0887857	8.37144	2.78683	0.00841688	0.189133	-2.71152	201755_at	MCM5	up
0.169786	10.7529	2.78664	0.00842093	0.189133	-2.71194	224700_at	STT3B	up
0.318054	9.86725	2.78637	0.00842667	0.189133	-2.71254	226850_at	SUMF1	up
0.178089	8.91386	2.78453	0.00846594	0.189703	-2.71664	201697_s_at	DNMT1	up
0.203768	8.32889	2.78329	0.0084927	0.189991	-2.71942	226408_at	TEAD2	up
-0.107732	7.62417	-2.78181	0.00852452	0.190516	-2.72272	204629_at	PARVB	down
-0.239304	8.1855	-2.78027	0.00855776	0.190822	-2.72615	203509_at	SORL1	down
0.15675	8.44108	2.77935	0.00857774	0.191112	-2.7282	210416_s_at	CHEK2	up
0.0629821	7.80589	2.77716	0.00862531	0.191706	-2.73307	214561_at	LILRP2	up
0.567268	9.55842	2.77715	0.00862544	0.191706	-2.73309	207332_s_at	TFRC	up
0.172107	7.27389	2.77603	0.00864996	0.191858	-2.73559	218795_at	ACP6	up
-0.250607	9.49792	-2.77588	0.00865333	0.191858	-2.73593	201798_s_at	MYOF	down
-0.0981071	8.21281	-2.77533	0.00866524	0.192019	-2.73714	213159_at	PCNX1	down
0.183446	8.54344	2.77431	0.00868774	0.192386	-2.73943	210266_s_at	TRIM33	up
0.149643	8.56211	2.77362	0.00870275	0.192641	-2.74095	204676_at	TMEM186	up
0.0753571	8.40989	2.77243	0.00872912	0.192846	-2.74361	1555763_x_at	MRTFA	up
0.113571	11.0167	2.77196	0.0087394	0.192905	-2.74465	203529_at	PPP6C	up
0.0937321	8.17422	2.76925	0.00879941	0.193826	-2.75067	1553244_at	FANCB	up
0.2525	8.93786	2.76911	0.00880257	0.193826	-2.75099	218564_at	RFWD3	up
0.128	8.07494	2.7689	0.0088073	0.193826	-2.75146	235772_at	PPP3CB-AS1	up
-0.246036	9.10586	-2.76887	0.00880777	0.193826	-2.75151	204053_x_at	PTEN	down
0.178536	10.4714	2.76736	0.00884142	0.194373	-2.75487	217779_s_at	PNRC2	up
0.368357	8.156	2.76651	0.00886049	0.194635	-2.75677	1556643_at	BISPR	up
-0.148232	8.63292	-2.76582	0.00887586	0.194895	-2.75829	227108_at	STARD9	down
0.0958214	8.19647	2.76419	0.00891245	0.195306	-2.76191	1554206_at	TMLHE	up
0.172464	9.30411	2.76295	0.00894051	0.195609	-2.76468	235443_at	CKMT2-AS1	up
-0.136696	7.58169	-2.75981	0.00901155	0.196376	-2.77165	202723_s_at	FOXO1	down
-0.165946	8.62919	-2.75843	0.00904296	0.196668	-2.77471	223009_at	LAMTOR1	down
0.221839	8.35583	2.75783	0.00905655	0.196807	-2.77603	226488_at	RCCD1	up
-0.172589	8.05986	-2.75662	0.00908416	0.197055	-2.77871	209406_at	BAG2	down
0.172554	10.2519	2.75654	0.00908599	0.197055	-2.77889	217828_at	SLTM	up
0.0973393	8.48592	2.75588	0.00910125	0.19723	-2.78036	238004_at	PGBD2	up
0.240661	10.6947	2.75453	0.00913203	0.197584	-2.78334	207941_s_at	RBM39	up
0.170464	7.78967	2.75419	0.00914001	0.197596	-2.7841	218599_at	REC8	up
-0.269661	9.16311	-2.75384	0.00914806	0.197618	-2.78488	224215_s_at	DLL1	down
-0.432179	8.87489	-2.75326	0.00916138	0.197749	-2.78616	204688_at	SGCE	down
0.119768	8.51147	2.75212	0.00918764	0.198081	-2.78868	205996_s_at	AK2	up
0.275339	8.90597	2.75097	0.00921444	0.198346	-2.79124	243539_at	SANBR	up
-0.624786	8.68369	-2.74976	0.00924236	0.198432	-2.7939	207147_at	DLX2	down
0.147929	8.09219	2.74972	0.00924343	0.198432	-2.794	230129_at	PSTK	up
-0.116143	10.5493	-2.74959	0.00924641	0.198432	-2.79429	207643_s_at	TNFRSF1A	down
-0.113	8.29389	-2.74955	0.00924744	0.198432	-2.79438	208359_s_at	KCNJ4	down
0.173036	8.24242	2.74695	0.0093079	0.199029	-2.80012	201768_s_at	CLINT1	up
-0.299357	9.48283	-2.74695	0.00930804	0.199029	-2.80013	203531_at	CUL5	down
-0.140339	8.91453	-2.74662	0.00931583	0.199068	-2.80087	226608_at	C16orf87	down
-0.602393	10.3563	-2.74656	0.00931716	0.199068	-2.80099	201645_at	TNC	down
-0.126286	7.60747	-2.74586	0.00933365	0.199343	-2.80255	243871_at	WAKMAR2	down
0.146964	8.42619	2.74556	0.00934054	0.199412	-2.8032	229071_at	C17orf100	up
0.104304	8.46	2.74522	0.00934859	0.199432	-2.80395	222361_at	TUBBP5	up
-0.266036	9.17117	-2.74486	0.00935711	0.199454	-2.80475	224906_at	ANO6	down
0.155482	8.30119	2.74311	0.00939819	0.199798	-2.80861	209479_at	CCDC28A	up
0.0853214	7.83514	2.74311	0.00939839	0.199798	-2.80863	1552724_at	RHOXF1	up
0.0943393	8.33325	2.73951	0.00948368	0.200821	-2.81657	1555325_s_at	ZNF26	up
0.190768	8.4905	2.73874	0.00950209	0.201055	-2.81827	239034_at	LINC01560	up
-0.102696	8.26475	-2.73842	0.00950954	0.201057	-2.81896	233527_at	ESAM-AS1	down
-0.0585	7.9315	-2.73652	0.00955505	0.201708	-2.82316	1553608_a_at	LINC00189	down
0.200554	8.96539	2.73585	0.00957128	0.201792	-2.82465	206500_s_at	MIS18BP1	up
0.160429	7.34947	2.73528	0.0095849	0.201792	-2.8259	220887_at	CCDC177	up
-0.279536	9.83717	-2.7351	0.00958932	0.201808	-2.82631	213139_at	SNAI2	down
0.068125	8.55264	2.73484	0.00959548	0.20186	-2.82687	1557569_at	MPDU1	up
0.100464	8.02786	2.7334	0.00963012	0.202355	-2.83004	226308_at	HAUS8	up
-0.3395	9.68031	-2.73319	0.00963526	0.202385	-2.83051	200983_x_at	CD59	down
0.189518	8.69422	2.73219	0.00965938	0.202521	-2.83271	1554447_at	JPX	up
-0.255643	9.61533	-2.73212	0.00966123	0.202521	-2.83287	225783_at	UBE2F	down
0.155696	7.96728	2.7317	0.0096713	0.202521	-2.83379	217872_at	PIH1D1	up
0.202964	8.95964	2.7299	0.00971514	0.203013	-2.83776	202227_s_at	BRD8	up
-0.1515	8.94058	-2.7297	0.00971996	0.203013	-2.8382	209105_at	NCOA1	down
0.261714	8.93144	2.72944	0.00972636	0.203013	-2.83878	226301_at	SLC18B1	up
0.251821	9.22939	2.72906	0.00973571	0.203013	-2.83962	227569_at	LNX2	up
-0.412589	8.77453	-2.7289	0.00973949	0.203014	-2.83996	205159_at	CSF2RB	down
0.195464	8.11722	2.72816	0.00975755	0.203313	-2.84159	226822_at	STOX2	up
-0.607125	9.38083	-2.72765	0.00976997	0.203368	-2.84271	212813_at	JAM3	down
0.313554	8.71275	2.72655	0.00979694	0.203823	-2.84513	212936_at	ARB2A	up
0.108911	8.61817	2.7262	0.00980572	0.203928	-2.84592	203082_at	BMS1	up
-0.140339	7.87578	-2.72525	0.00982903	0.203948	-2.848	1561255_at	FAM50B	down
0.0985179	8.027	2.72462	0.00984462	0.20405	-2.8494	205486_at	TESK2	up
0.0758929	7.71847	2.72413	0.00985672	0.204212	-2.85048	208387_s_at	MMP24	up
-0.301036	8.22814	-2.72318	0.00988015	0.204543	-2.85256	203157_s_at	GLS	down
0.227911	8.63086	2.72288	0.00988759	0.204619	-2.85322	218484_at	NDUFA4L2	up
0.189821	9.41886	2.72156	0.00992024	0.205217	-2.85612	203855_at	WDR47	up
0.186786	7.68697	2.71962	0.00996845	0.205799	-2.86038	227091_at	CCDC146	up
-0.242125	10.4859	-2.71937	0.00997472	0.205799	-2.86093	203484_at	SEC61G	down
0.374893	9.81642	2.71864	0.00999305	0.205893	-2.86254	223096_at	NOP58	up
0.337	9.08964	2.71786	0.0100124	0.206033	-2.86424	226980_at	DEPDC1B	up
-0.190429	7.70311	-2.71695	0.0100354	0.20635	-2.86625	221489_s_at	SPRY4	down
-0.156571	8.02553	-2.71617	0.0100548	0.206612	-2.86795	220260_at	TBC1D19	down
0.310143	9.26128	2.71574	0.0100657	0.206726	-2.8689	206147_x_at	SCML2	up
-0.2065	7.32186	-2.71536	0.0100753	0.206726	-2.86974	201481_s_at	PYGB	down
0.329429	8.54353	2.71425	0.0101032	0.207044	-2.87217	1556006_s_at	CSNK1A1	up
-1.1797	8.93642	-2.71245	0.010149	0.207826	-2.87614	230835_at	KRTDAP	down
0.399625	7.90306	2.71208	0.0101582	0.207826	-2.87694	227725_at	ST6GALNAC1	up
0.254339	8.90756	2.712	0.0101604	0.207826	-2.87712	230200_at	NSUN6	up
0.172446	8.23975	2.71172	0.0101675	0.207894	-2.87774	228704_s_at	CLDN23	up
0.126875	7.52569	2.71091	0.0101879	0.208233	-2.8795	219450_at	C4orf19	up
0.16975	9.55772	2.70772	0.0102694	0.208797	-2.88649	209174_s_at	QRICH1	up
-0.243179	9.00639	-2.70631	0.0103057	0.209201	-2.88959	219631_at	LRP12	down
0.654857	9.01092	2.70622	0.010308	0.209201	-2.88978	223642_at	ZIC2	up
0.129554	8.31711	2.70569	0.0103218	0.209207	-2.89095	209925_at	OCLN	up
-0.526607	9.92108	-2.70549	0.0103269	0.209207	-2.89139	212190_at	SERPINE2	down
0.174911	10.0668	2.70547	0.0103274	0.209207	-2.89143	202521_at	CTCF	up
0.203929	9.05739	2.70421	0.01036	0.209648	-2.8942	226901_at	C17orf58	up
0.224696	9.00286	2.70409	0.0103631	0.209648	-2.89446	235241_at	SLC38A9	up
0.10475	8.58403	2.70354	0.0103772	0.209648	-2.89565	224609_at	SLC44A2	up
0.184482	10.0304	2.70353	0.0103774	0.209648	-2.89567	202797_at	SACM1L	up
0.170804	8.19028	2.70327	0.0103843	0.209648	-2.89625	209741_x_at	SCAPER	up
-0.107054	9.46139	-2.70236	0.0104078	0.209825	-2.89824	204257_at	FADS3	down
0.171946	10.9949	2.70216	0.0104129	0.209851	-2.89867	200768_s_at	MAT2A	up
0.0685179	8.37983	2.69995	0.0104706	0.210499	-2.90351	219322_s_at	WRAP73	up
-0.252393	9.22206	-2.6979	0.0105242	0.210689	-2.90799	226782_at	SLC25A30	down
0.223875	10.037	2.69788	0.0105248	0.210689	-2.90805	205061_s_at	EXOSC9	up
-0.172679	8.50381	-2.69743	0.0105364	0.210709	-2.90901	224750_at	RNF185	down
-0.229679	8.34989	-2.69711	0.0105449	0.210802	-2.90972	209676_at	TFPI	down
0.229036	9.42086	2.69633	0.0105655	0.210986	-2.91143	204968_at	C6orf47	up
0.203571	8.85967	2.69479	0.0106061	0.211639	-2.9148	204516_at	ATXN7	up
0.512304	8.93817	2.69364	0.0106365	0.212013	-2.91731	206170_at	ADRB2	up
0.293429	8.13178	2.6931	0.0106507	0.212141	-2.91847	226622_at	MUC20	up
0.337357	10.8026	2.69191	0.0106824	0.212511	-2.92108	202735_at	EBP	up
0.156143	8.39406	2.69182	0.0106848	0.212511	-2.92128	224320_s_at	MCM8	up
0.166518	7.71011	2.69071	0.0107144	0.212541	-2.9237	220378_at	TCP11	up
0.368339	8.34514	2.69022	0.0107274	0.212541	-2.92477	209692_at	EYA2	up
0.190911	7.73439	2.69016	0.0107291	0.212541	-2.92491	221591_s_at	PIMREG	up
-0.130768	7.54458	-2.68963	0.0107431	0.212742	-2.92605	209743_s_at	ITCH	down
0.261786	8.27364	2.68827	0.0107797	0.213056	-2.92903	218735_s_at	ZNF544	up
0.197643	8.78003	2.68817	0.0107824	0.213056	-2.92925	218815_s_at	TMEM51	up
-0.110857	7.74372	-2.68775	0.0107937	0.213175	-2.93017	217380_s_at	ADD3-AS1	down
-0.125518	8.20025	-2.68675	0.0108206	0.213229	-2.93235	204463_s_at	EDNRA	down
0.208036	8.10944	2.68667	0.0108225	0.213229	-2.93251	1558346_at	COX17	up
-0.219232	9.34189	-2.68596	0.0108417	0.21338	-2.93406	228652_at	ZNF776	down
0.332643	8.33103	2.68558	0.0108521	0.213507	-2.9349	218792_s_at	BSPRY	up
0.149393	8.34931	2.68535	0.0108583	0.213553	-2.9354	210911_at	ID2B	up
0.0932857	11.2009	2.68502	0.0108672	0.213615	-2.93612	223474_at	IRF2BPL	up
0.114429	7.8045	2.68484	0.0108719	0.213615	-2.9365	208553_at	H1-4	up
-0.477589	9.41958	-2.68428	0.0108871	0.213627	-2.93772	204589_at	NUAK1	down
-0.07425	7.3275	-2.68425	0.0108879	0.213627	-2.93779	236349_at	LOC105374629	down
0.325607	8.58625	2.68314	0.010918	0.213627	-2.94021	1553162_x_at	PROSER3	up
0.188339	8.23939	2.68305	0.0109204	0.213627	-2.9404	1555886_at	PDSS2	up
0.178089	8.30636	2.68284	0.0109263	0.213642	-2.94087	221081_s_at	DENND2D	up
0.525857	8.76925	2.68249	0.0109357	0.213642	-2.94163	207847_s_at	MUC1	up
0.207107	8.69317	2.68237	0.0109389	0.213642	-2.94188	204709_s_at	KIF23	up
0.162946	8.28414	2.68169	0.0109574	0.213884	-2.94336	218493_at	SNRNP25	up
0.155357	9.02342	2.68141	0.0109651	0.213884	-2.94398	219805_at	STEEP1	up
-0.326089	8.986	-2.68113	0.0109726	0.213932	-2.94458	1557905_s_at	CD44	down
-0.184893	7.66906	-2.68063	0.0109864	0.214071	-2.94568	244758_at	SCAND3	down
-0.280875	10.3051	-2.6796	0.0110144	0.214204	-2.94791	200869_at	RPL18A	down
0.126196	8.12522	2.67901	0.0110307	0.214323	-2.94921	217961_at	SLC25A38	up
0.160393	11.0095	2.6769	0.0110885	0.215216	-2.95379	224569_s_at	IRF2BP2	up
-0.184089	10.6413	-2.67578	0.0111196	0.215304	-2.95624	207668_x_at	PDIA6	down
0.166214	8.10522	2.67573	0.011121	0.215304	-2.95635	218587_s_at	POGLUT1	up
0.191714	7.89464	2.6756	0.0111245	0.215304	-2.95662	233562_at	LINC00839	up
0.1815	8.37908	2.67468	0.01115	0.215567	-2.95863	241858_at	TNNI3K	up
0.148411	8.80694	2.67399	0.011169	0.215626	-2.96012	203468_at	CDK10	up
-0.32125	9.17161	-2.67358	0.0111802	0.215626	-2.961	203367_at	DUSP14	down
-0.34025	7.67639	-2.67328	0.0111887	0.21563	-2.96167	210861_s_at	CCN6	down
0.266143	9.39975	2.67278	0.0112027	0.215658	-2.96276	206052_s_at	SLBP	up
0.175839	8.57786	2.67266	0.011206	0.215658	-2.96301	202681_at	USP4	up
-0.209786	7.80642	-2.67252	0.0112099	0.215658	-2.96332	231733_at	CARD18	down
0.154964	8.04047	2.67153	0.0112373	0.21611	-2.96546	218898_at	TLCD3A	up
-0.239625	9.0695	-2.67106	0.0112506	0.216212	-2.96649	227329_at	ZBTB46	down
-0.184893	8.43806	-2.67082	0.0112572	0.216264	-2.96701	218242_s_at	KMT5B	down
-0.147161	8.56458	-2.67031	0.0112715	0.216399	-2.96812	205741_s_at	DTNA	down
-0.0748214	7.66894	-2.66886	0.0113121	0.216862	-2.97127	220566_at	PIK3R5	down
0.205821	9.23942	2.66795	0.0113376	0.217169	-2.97325	201643_x_at	KDM3B	up
0.166071	10.1438	2.66786	0.01134	0.217169	-2.97343	224578_at	RCC2	up
-0.182321	10.7838	-2.66762	0.0113467	0.21722	-2.97394	200036_s_at	RPL10A	down
-0.115964	7.15444	-2.6671	0.0113615	0.217363	-2.97509	226240_at	TADA2B	down
0.0999464	7.59914	2.6665	0.0113783	0.217491	-2.97638	1569186_at	MYO3A	up
0.109304	8.76461	2.6655	0.0114065	0.217719	-2.97855	238473_at	KMT2E-AS1	up
-0.105714	7.79197	-2.66544	0.0114082	0.217719	-2.97868	207034_s_at	GLI2	down
-0.257911	9.87622	-2.66475	0.0114278	0.217814	-2.98019	200967_at	PPIB	down
0.112339	7.66075	2.66469	0.0114295	0.217814	-2.98031	1552625_a_at	TRNT1	up
0.191196	9.02442	2.66397	0.0114498	0.218125	-2.98187	218911_at	YEATS4	up
-0.172732	8.24447	-2.66379	0.0114549	0.218146	-2.98226	227654_at	RIPOR3	down
0.224714	9.31672	2.66334	0.0114679	0.218256	-2.98325	218158_s_at	APPL1	up
0.275429	9.61353	2.66331	0.0114687	0.218256	-2.98331	208296_x_at	TNFAIP8	up
0.149696	7.80119	2.66254	0.0114906	0.218521	-2.98498	203805_s_at	FANCA	up
-0.218286	8.31628	-2.66156	0.0115185	0.218823	-2.9871	1553635_s_at	DYNLT5	down
-0.141679	9.94319	-2.6605	0.0115486	0.219243	-2.98939	218202_x_at	MRPL44	down
-0.0629464	8.40333	-2.65906	0.0115901	0.219877	-2.99252	218612_s_at	TSSC4	down
0.135125	8.15603	2.65802	0.0116197	0.22019	-2.99476	203984_s_at	CASP9	up
-0.204196	8.11719	-2.65763	0.0116311	0.220198	-2.99562	1561741_at	DDX59-AS1	down
0.167446	8.21664	2.65697	0.0116502	0.220482	-2.99705	230792_at	FAAH2	up
0.364036	10.0991	2.65346	0.0117517	0.221407	-3.00464	219433_at	BCOR	up
0.0744286	7.96961	2.65314	0.0117608	0.221503	-3.00532	205629_s_at	CRH	up
-0.260536	10.1626	-2.65249	0.0117798	0.221708	-3.00674	205596_s_at	SMURF2	down
0.236643	9.77394	2.65202	0.0117936	0.221714	-3.00776	223070_at	SELENOK	up
-0.132321	8.06292	-2.65185	0.0117986	0.221714	-3.00812	231980_at	DOK6	down
0.205482	8.41456	2.65159	0.0118061	0.221714	-3.00869	235648_at	ZNF567	up
-0.451339	8.05392	-2.65119	0.0118177	0.221714	-3.00954	213456_at	SOSTDC1	down
0.235518	9.00869	2.65111	0.0118201	0.221714	-3.00972	209715_at	CBX5	up
0.11625	7.99233	2.64967	0.0118622	0.222264	-3.01283	220618_s_at	ZCWPW1	up
0.294232	9.14703	2.64852	0.0118958	0.22254	-3.01531	225890_at	MGME1	up
0.193339	9.7095	2.64846	0.0118976	0.22254	-3.01543	218768_at	NUP107	up
-0.312732	9.21486	-2.64797	0.0119122	0.222666	-3.01651	212345_s_at	CREB3L2	down
-0.0849643	7.94408	-2.64747	0.0119268	0.222787	-3.01758	232602_at	WFDC3	down
-0.0814464	8.11672	-2.64717	0.0119356	0.222875	-3.01823	214729_at	POLR1F	down
0.151786	8.66419	2.64683	0.0119456	0.222986	-3.01896	208813_at	GOT1	up
-0.145429	8.84961	-2.64458	0.0120122	0.223619	-3.02382	219600_s_at	TMEM50B	down
0.114875	9.04203	2.64419	0.0120238	0.223659	-3.02466	205215_at	RNF2	up
-0.143857	7.89189	-2.64387	0.0120332	0.223691	-3.02535	209735_at	ABCG2	down
-0.303786	10.6678	-2.64145	0.0121052	0.224288	-3.03056	202393_s_at	KLF10	down
-0.251929	9.08819	-2.63988	0.0121521	0.224753	-3.03395	203650_at	PROCR	down
0.0966786	8.43356	2.63966	0.0121589	0.224753	-3.03444	229962_at	LRRC37A3	up
-0.065875	7.70536	-2.6396	0.0121606	0.224753	-3.03456	1558643_s_at	EDIL3	down
0.0984286	7.58169	2.6378	0.0122146	0.224839	-3.03843	1570336_at	BDH1	up
0.145696	8.60606	2.63745	0.0122252	0.224839	-3.03919	229757_at	NAF1	up
0.0678393	7.84936	2.63675	0.0122463	0.225064	-3.04069	1556309_s_at	FAAP20	up
0.10925	8.49553	2.63614	0.0122648	0.225252	-3.04201	201221_s_at	SNRNP70	up
0.31275	10.041	2.63568	0.0122787	0.225433	-3.04301	225578_at	MZT1	up
0.117018	8.50161	2.63471	0.0123079	0.225572	-3.04508	205451_at	FOXO4	up
0.0996786	7.76497	2.63448	0.0123152	0.225572	-3.0456	235414_at	ZNF383	up
-0.291625	8.35819	-2.63409	0.0123267	0.225572	-3.04642	231789_at	PCDHB15	down
0.147571	8.10447	2.63375	0.0123373	0.225572	-3.04716	242615_at	CFAP100	up
-0.092875	7.98361	-2.63373	0.0123377	0.225572	-3.04719	232092_at	SLC25A51	down
-0.0611607	7.83519	-2.63361	0.0123415	0.225572	-3.04746	1569850_at	ADGRL2	down
-0.126375	7.80292	-2.63314	0.0123559	0.225572	-3.04848	1554079_at	GALNT18	down
0.124857	7.72089	2.63308	0.0123576	0.225572	-3.0486	221855_at	SDHAF1	up
-0.317839	8.01958	-2.6325	0.0123752	0.225614	-3.04985	203699_s_at	DIO2	down
-0.0824821	8.44753	-2.63231	0.0123811	0.225645	-3.05026	1554876_a_at	S100Z	down
-0.330161	8.90767	-2.63201	0.0123902	0.225695	-3.0509	218573_at	MAGEH1	down
0.371571	8.953	2.63157	0.0124035	0.225695	-3.05184	220011_at	AUNIP	up
0.38825	8.67128	2.63154	0.0124045	0.225695	-3.05191	207655_s_at	BLNK	up
-0.935214	8.32864	-2.62989	0.012455	0.226297	-3.05546	236119_s_at	SPRR2G	down
-0.110643	7.58731	-2.62952	0.0124663	0.226297	-3.05626	1555095_at	LINC01558	down
0.158518	9.32633	2.62948	0.0124676	0.226297	-3.05635	218341_at	PPCS	up
0.132518	10.9523	2.62921	0.0124758	0.226297	-3.05692	223073_at	MFSD14B	up
-0.192714	8.45889	-2.62911	0.0124789	0.226297	-3.05714	214862_x_at	TET1	down
0.159143	7.95497	2.62866	0.0124928	0.226398	-3.05811	204460_s_at	RAD1	up
-0.140393	7.35244	-2.62777	0.0125202	0.226493	-3.06002	1570064_at	LOC100419741	down
-0.101929	7.88603	-2.62768	0.0125229	0.226493	-3.06021	235548_at	APCDD1L	down
-0.167321	10.7379	-2.62706	0.0125419	0.226638	-3.06153	203107_x_at	RPS2	down
0.238232	10.2658	2.62702	0.0125433	0.226638	-3.06163	218195_at	ARMT1	up
-0.437161	9.17764	-2.62516	0.0126007	0.227019	-3.06562	209286_at	CDC42EP3	down
0.0958571	7.21394	2.62513	0.0126018	0.227019	-3.0657	1566986_at	LINC00674	up
-0.290482	8.03381	-2.62485	0.0126102	0.227035	-3.06628	204844_at	ENPEP	down
-0.131	7.78764	-2.62483	0.012611	0.227035	-3.06634	229641_at	CCBE1	down
0.191089	8.457	2.62376	0.0126442	0.227109	-3.06863	220865_s_at	PDSS1	up
-0.110393	8.53536	-2.62052	0.0127452	0.228125	-3.07558	1556030_at	SMTN	down
-0.673214	9.44936	-2.62031	0.0127518	0.228125	-3.07603	224480_s_at	GPAT3	down
0.0657857	7.45708	2.62008	0.012759	0.228125	-3.07652	229749_at	ANO4	up
-0.360321	7.34975	-2.62003	0.0127606	0.228125	-3.07663	1555742_at	ERVH-6	down
0.123911	8.44025	2.61994	0.0127635	0.228125	-3.07683	204775_at	CHAF1B	up
0.245839	8.81867	2.61964	0.0127729	0.228132	-3.07748	229075_at	AFG2A	up
-0.178714	8.48175	-2.61885	0.0127976	0.228364	-3.07916	204527_at	MYO5A	down
-0.426304	5.71469	-2.61868	0.0128031	0.228388	-3.07954	1553728_at	LRRC43	down
-0.063625	8.04111	-2.61812	0.0128205	0.228624	-3.08072	240532_at	SLC32A1	down
0.168732	8.22164	2.61783	0.0128296	0.228703	-3.08134	219886_at	CEP97	up
0.294429	10.207	2.6176	0.0128369	0.228703	-3.08184	213600_at	SIPA1L3	up
0.0929643	8.39469	2.61714	0.0128516	0.228703	-3.08284	1555491_a_at	SHFL	up
-0.202714	8.68117	-2.615	0.0129191	0.229485	-3.08741	1552360_a_at	TIRAP	down
-0.147304	8.77294	-2.61479	0.0129259	0.22953	-3.08787	202888_s_at	ANPEP	down
-0.360518	8.68453	-2.61454	0.0129339	0.229571	-3.08841	204735_at	PDE4A	down
0.20825	10.9903	2.61445	0.0129366	0.229571	-3.08859	200749_at	RAN	up
0.211589	9.71056	2.61382	0.0129567	0.229583	-3.08995	201934_at	WDR82	up
0.300643	8.39617	2.61368	0.0129611	0.229583	-3.09024	238755_at	RASSF10	up
0.182143	8.70808	2.61217	0.0130091	0.230027	-3.09347	202487_s_at	H2AZ2	up
-0.177393	9.04172	-2.61185	0.0130194	0.230027	-3.09416	212134_at	PHLDB1	down
-0.131607	8.78986	-2.61179	0.0130212	0.230027	-3.09428	219165_at	PDLIM2	down
0.144018	9.14786	2.61046	0.0130637	0.230222	-3.09712	208644_at	PARP1	up
0.193446	9.23642	2.60982	0.0130842	0.230222	-3.09849	202184_s_at	NUP133	up
-0.215893	8.44517	-2.60928	0.0131017	0.230391	-3.09966	227688_at	LRCH2	down
-0.0625714	7.48017	-2.60887	0.0131149	0.230391	-3.10054	1554417_s_at	APH1A	down
0.310625	8.23953	2.60754	0.0131578	0.230982	-3.10339	244771_at	KBTBD12	up
-0.221929	7.54686	-2.60748	0.0131597	0.230982	-3.10352	243499_at	G2E3-AS1	down
0.127536	8.23856	2.60678	0.0131823	0.231003	-3.10501	227409_at	PPP1R3E	up
-0.135643	7.84625	-2.60666	0.0131861	0.231003	-3.10526	235236_at	INSYN2B	down
-0.168732	8.36686	-2.60477	0.0132471	0.231254	-3.10929	203748_x_at	RBMS1	down
0.488482	8.94194	2.60416	0.0132672	0.23153	-3.11061	228575_at	IL20RB	up
0.0798036	8.19006	2.60373	0.0132809	0.231622	-3.11152	205212_s_at	ACAP1	up
-0.112571	7.61381	-2.59932	0.0134251	0.233047	-3.12093	217031_at	KRT84	down
-0.426607	8.57931	-2.59746	0.0134865	0.233541	-3.12491	222108_at	AMIGO2	down
0.113464	8.0435	2.59737	0.0134893	0.233541	-3.12509	218639_s_at	ZXDC	up
0.158732	10.5839	2.59609	0.0135317	0.23398	-3.12783	201493_s_at	PUM2	up
-0.234786	7.78761	-2.59555	0.0135494	0.233981	-3.12897	223629_at	PCDHB5	down
0.171554	9.19794	2.59544	0.0135531	0.233981	-3.1292	219512_at	DSN1	up
0.109232	8.16692	2.5948	0.0135745	0.233981	-3.13058	1553252_a_at	BRWD3	up
0.103089	7.87494	2.59378	0.0136084	0.234269	-3.13275	218394_at	ROGDI	up
0.0823571	9.41619	2.59323	0.0136265	0.23436	-3.13392	208141_s_at	DOHH	up
-0.189589	8.06908	-2.59117	0.0136951	0.235145	-3.13829	229459_at	TAFA5	down
0.174411	9.01497	2.59041	0.0137208	0.235412	-3.13993	218437_s_at	LZTFL1	up
-0.230446	8.18836	-2.58997	0.0137354	0.23551	-3.14085	219471_at	RUBCNL	down
-0.293446	10.3669	-2.5899	0.0137377	0.23551	-3.141	218566_s_at	CHORDC1	down
0.121571	8.20244	2.58952	0.0137507	0.23551	-3.14182	223326_s_at	GOLGA2P10	up
0.125839	8.6055	2.58951	0.0137509	0.23551	-3.14183	231146_at	FAM24B	up
-0.192	9.91533	-2.58894	0.01377	0.235591	-3.14304	203224_at	RFK	down
0.06675	7.40308	2.58856	0.0137829	0.235641	-3.14386	211267_at	HESX1	up
-0.2535	8.26842	-2.58812	0.0137976	0.235819	-3.14479	210609_s_at	TP53I3	down
0.282268	9.61233	2.58716	0.0138301	0.236228	-3.14684	213379_at	COQ2	up
0.0956964	7.53894	2.58713	0.013831	0.236228	-3.1469	209698_at	CCHCR1	up
0.110179	8.46331	2.58645	0.0138539	0.236411	-3.14834	205224_at	SURF2	up
-0.0561071	8.04689	-2.5853	0.0138931	0.236711	-3.1508	229731_at	FOXS1	down
0.397893	9.96903	2.58466	0.0139146	0.237003	-3.15214	204170_s_at	CKS2	up
-0.160554	8.9385	-2.58309	0.0139679	0.237346	-3.15548	201379_s_at	TPD52L2	down
0.0933571	8.01014	2.58289	0.0139749	0.237346	-3.15591	1557292_a_at	MCOLN3	up
-0.25675	8.40294	-2.5828	0.0139781	0.237346	-3.15611	210772_at	FPR2	down
-0.110054	8.04322	-2.5822	0.0139983	0.23754	-3.15737	200720_s_at	ACTR1A	down
0.0961071	7.471	2.58122	0.0140318	0.237594	-3.15946	225529_at	ACAP3	up
0.057125	7.55569	2.5799	0.0140771	0.238212	-3.16226	1552531_a_at	NLRP11	up
0.120393	8.22711	2.57718	0.0141706	0.23949	-3.16803	203218_at	MAPK9	up
0.339768	10.7171	2.57707	0.0141745	0.23949	-3.16826	242123_at	PAQR7	up
-0.250196	8.34222	-2.57646	0.0141957	0.239627	-3.16957	209960_at	HGF	down
-0.195839	8.82569	-2.57613	0.0142069	0.239742	-3.17026	207069_s_at	SMAD6	down
-0.087625	8.11978	-2.57438	0.0142675	0.240616	-3.17396	223799_at	MSANTD4	down
-0.104464	8.017	-2.57423	0.0142727	0.240618	-3.17428	227726_at	RNF166	down
0.101786	8.06708	2.57384	0.0142865	0.240639	-3.17512	1553227_s_at	BRWD1	up
0.169018	9.93042	2.57343	0.0143008	0.240732	-3.17599	205335_s_at	SRP19	up
-0.129161	8.23258	-2.57317	0.0143098	0.240809	-3.17654	1552661_at	PCDHGB7	down
0.123536	8.12692	2.57234	0.0143388	0.24095	-3.1783	232298_at	MBNL1-AS1	up
0.291375	10.2197	2.57223	0.0143426	0.24095	-3.17853	218226_s_at	NDUFB4	up
-0.658339	8.31142	-2.57217	0.0143446	0.24095	-3.17865	206354_at	SLCO1B3	down
0.134732	8.50933	2.57106	0.0143834	0.241305	-3.181	212738_at	ARHGAP19	up
0.3225	9.00667	2.57035	0.0144081	0.241497	-3.1825	207178_s_at	FRK	up
0.285411	8.41664	2.56948	0.0144387	0.241565	-3.18434	226325_at	ADSS1	up
0.190696	10.6713	2.56882	0.0144621	0.241619	-3.18576	201681_s_at	DLG5	up
-0.143625	8.13333	-2.56881	0.0144622	0.241619	-3.18576	209490_s_at	PPT2	down
0.212732	9.22867	2.56799	0.0144911	0.241924	-3.1875	219030_at	TPRKB	up
0.062375	7.65511	2.56753	0.0145073	0.24212	-3.18847	1565737_at	SCTR	up
-0.279839	8.29278	-2.56733	0.0145143	0.242148	-3.18889	230132_at	PCAT19	down
0.122571	8.56317	2.56716	0.0145204	0.242148	-3.18925	1569107_s_at	ZFP69	up
0.220839	8.79011	2.56711	0.0145223	0.242148	-3.18937	228201_at	ARL13B	up
-0.168036	10.5439	-2.56666	0.0145383	0.242268	-3.19033	200689_x_at	EEF1G	down
0.126911	7.77467	2.5653	0.0145864	0.242921	-3.1932	214537_at	H1-3	up
0.479536	8.20578	2.56487	0.0146017	0.242959	-3.19411	232116_at	GRHL3	up
-0.119196	9.02108	-2.56472	0.0146068	0.242959	-3.19442	222020_s_at	NTM	down
-0.160286	8.31592	-2.56464	0.0146098	0.242959	-3.1946	221764_at	R3HDM4	down
0.204339	7.83444	2.56434	0.0146202	0.242959	-3.19522	1553220_at	FAM117B	up
0.177571	7.72089	2.5641	0.014629	0.242959	-3.19574	224071_at	IL20	up
-0.123304	7.87728	-2.56364	0.0146453	0.242959	-3.19671	211873_s_at	PCDHGA9	down
-0.161089	8.77517	-2.56357	0.0146476	0.242959	-3.19684	202138_x_at	AIMP2	down
-0.310732	10.1703	-2.56201	0.0147035	0.243315	-3.20016	201119_s_at	COX8A	down
-0.115536	7.67211	-2.56102	0.0147388	0.243495	-3.20224	243231_at	SLC38A11	down
0.163607	8.63825	2.56091	0.0147427	0.243495	-3.20247	203515_s_at	PMVK	up
0.0906429	8.2235	2.56049	0.0147578	0.243551	-3.20337	212329_at	SCAP	up
0.257679	8.79158	2.56021	0.0147679	0.243643	-3.20396	203764_at	DLGAP5	up
0.0723571	7.55847	2.55984	0.0147808	0.243676	-3.20472	232242_at	PTPRG-AS1	up
-0.147464	7.62744	-2.55954	0.0147918	0.243744	-3.20537	205721_at	GFRA2	down
0.347268	9.43528	2.5588	0.0148183	0.24396	-3.20692	202085_at	TJP2	up
-0.123768	8.19839	-2.55842	0.014832	0.243986	-3.20773	218143_s_at	SCAMP2	down
0.168929	9.62636	2.55802	0.0148464	0.244029	-3.20857	225228_at	DRAM2	up
0.159321	8.44158	2.55794	0.0148493	0.244029	-3.20874	204487_s_at	KCNQ1	up
0.157232	8.45908	2.55667	0.014895	0.244486	-3.21141	219079_at	CYB5R4	up
-0.291125	9.88556	-2.55634	0.0149072	0.244506	-3.21213	226837_at	SPRED1	down
-0.403786	9.83831	-2.55602	0.0149186	0.244506	-3.21279	202087_s_at	CTSL	down
-0.164643	10.0676	-2.55509	0.0149524	0.244718	-3.21476	201653_at	CNIH1	down
-0.166839	8.52139	-2.55426	0.0149825	0.24504	-3.21651	217875_s_at	PMEPA1	down
-0.093875	7.73364	-2.55402	0.014991	0.245105	-3.217	235106_at	MAML2	down
0.0923571	7.93042	2.55331	0.015017	0.245252	-3.21851	1552359_at	MCMDC2	up
-0.143393	8.87853	-2.55324	0.0150195	0.245252	-3.21865	209885_at	RHOD	down
0.0609643	7.90808	2.55312	0.0150238	0.245252	-3.2189	230452_at	SLC20A1-DT	up
-0.314339	8.42786	-2.55234	0.0150525	0.245252	-3.22056	213103_at	STARD13	down
0.128232	8.47139	2.55227	0.015055	0.245252	-3.2207	219076_s_at	PXMP2	up
0.0738214	8.27233	2.55203	0.0150637	0.245252	-3.22121	1569385_s_at	TET2	up
-0.223143	10.2408	-2.55107	0.0150988	0.245252	-3.22323	234464_s_at	EME1	down
0.285643	9.96983	2.5509	0.015105	0.245252	-3.22358	225684_at	SKA2	up
0.177429	8.6565	2.55074	0.0151108	0.245252	-3.22392	205023_at	RAD51	up
-0.710768	10.6907	-2.55067	0.0151135	0.245252	-3.22408	227099_s_at	C11orf96	down
0.362143	9.57908	2.55064	0.0151147	0.245252	-3.22414	220942_x_at	FAM162A	up
-0.150839	8.29319	-2.55061	0.0151154	0.245252	-3.22419	203622_s_at	PNO1	down
-0.210661	8.11472	-2.55059	0.0151162	0.245252	-3.22423	1559837_at	LINC01490	down
-0.446839	8.60592	-2.54982	0.0151445	0.245487	-3.22586	212950_at	ADGRF5	down
-0.225357	8.76653	-2.5487	0.0151856	0.246041	-3.22822	224690_at	FAM210B	down
-0.160875	7.86875	-2.54786	0.0152167	0.24636	-3.22999	1552714_at	CREG2	down
-0.15275	8.86131	-2.54774	0.0152209	0.24636	-3.23023	223464_at	OSBPL5	down
0.208	8.85247	2.54701	0.0152478	0.246504	-3.23177	225545_at	EEF2K	up
0.153036	10.696	2.54618	0.0152785	0.246927	-3.23352	200040_at	KHDRBS1	up
0.230732	8.74792	2.5457	0.0152964	0.247142	-3.23453	201900_s_at	AKR1A1	up
0.0724643	7.34039	2.54424	0.0153504	0.247504	-3.2376	206256_at	CPN1	up
-0.154804	9.16053	-2.54361	0.015374	0.2476	-3.23893	221090_s_at	OGFOD1	down
-0.300464	8.39269	-2.54345	0.0153799	0.2476	-3.23926	206314_at	ZKSCAN7	down
0.0811786	7.90711	2.54335	0.0153836	0.2476	-3.23947	225586_at	DPH7	up
-0.152554	7.52453	-2.54312	0.015392	0.24761	-3.23995	1559220_at	TWF2-DT	down
-0.192857	8.466	-2.54309	0.0153933	0.24761	-3.24002	202958_at	PTPN9	down
0.184571	8.17819	2.54267	0.015409	0.247791	-3.24091	218782_s_at	ATAD2	up
-0.807964	9.95892	-2.54203	0.0154328	0.24799	-3.24224	211071_s_at	MLLT11	down
-0.404232	9.36053	-2.54195	0.0154357	0.24799	-3.24241	202196_s_at	DKK3	down
-0.313929	8.71617	-2.54149	0.0154532	0.24799	-3.24339	212850_s_at	LRP4	down
-0.076375	8.00828	-2.54016	0.0155026	0.248419	-3.24617	213555_at	RWDD2A	down
0.101875	7.57489	2.5396	0.0155239	0.248687	-3.24736	1562772_a_at	DAND5	up
0.232804	7.47056	2.53947	0.0155287	0.248692	-3.24763	228206_at	HS3ST4	up
-0.334536	7.93219	-2.53813	0.0155789	0.249203	-3.25043	223170_at	TMEM98	down
0.254696	7.72603	2.53748	0.0156037	0.249527	-3.25181	204393_s_at	ACP3	up
0.0664821	8.40142	2.536	0.0156593	0.250343	-3.2549	202590_s_at	PDK2	up
-0.156179	7.78472	-2.53542	0.0156815	0.25051	-3.25613	1553422_s_at	RBFOX1	down
0.194464	8.56575	2.53536	0.0156835	0.25051	-3.25624	218777_at	REEP4	up
-0.256464	7.79822	-2.53496	0.0156989	0.250628	-3.25709	204404_at	SLC12A2	down
-0.348375	9.90983	-2.53426	0.0157252	0.25074	-3.25855	206584_at	LY96	down
0.0715893	8.20044	2.53366	0.015748	0.251027	-3.25981	206879_s_at	NRG2	up
0.232518	8.98503	2.53255	0.0157905	0.251526	-3.26215	223491_at	COMMD2	up
0.219946	8.92831	2.5324	0.0157961	0.251526	-3.26246	203507_at	CD68	up
-0.141	8.00617	-2.53226	0.0158014	0.251526	-3.26275	1555630_a_at	RAB34	down
-0.292536	8.81653	-2.53198	0.0158122	0.251536	-3.26334	218651_s_at	LARP6	down
-0.248179	8.92303	-2.53054	0.0158674	0.252027	-3.26637	212946_at	VWA8	down
-0.427768	8.45308	-2.53046	0.0158703	0.252027	-3.26652	204563_at	SELL	down
0.111036	7.62914	2.5269	0.0160072	0.253679	-3.27398	218300_at	PAGR1	up
-0.433714	10.3728	-2.52664	0.0160171	0.253689	-3.27452	218656_s_at	LHFPL6	down
-0.333446	10.0077	-2.52614	0.0160364	0.253847	-3.27556	213262_at	SACS	down
0.230018	9.32697	2.52556	0.0160591	0.25406	-3.27679	1557411_s_at	SLC25A43	up
0.462411	8.92272	2.52416	0.0161132	0.2544	-3.27971	205190_at	PLS1	up
-0.189768	9.39597	-2.52399	0.0161197	0.25443	-3.28006	223067_at	CWC15	down
0.162357	8.28597	2.52343	0.0161417	0.254521	-3.28124	205240_at	GPSM2	up
-0.177036	9.32294	-2.52337	0.0161441	0.254521	-3.28137	226970_at	FBXO33	down
-0.0840714	7.76389	-2.52068	0.0162488	0.255681	-3.28698	205262_at	KCNH2	down
0.290643	8.82719	2.52064	0.0162504	0.255681	-3.28707	225436_at	ABHD17C	up
0.173554	9.72639	2.51927	0.0163043	0.256237	-3.28993	202370_s_at	CBFB	up
0.690071	10.6945	2.51896	0.0163162	0.256337	-3.29057	206032_at	DSC3	up
0.0891607	8.10703	2.51811	0.0163498	0.256536	-3.29235	219798_s_at	MEPCE	up
0.1025	7.67878	2.51794	0.0163563	0.256536	-3.2927	203246_s_at	NPRL2	up
0.196339	8.37292	2.51715	0.0163876	0.256899	-3.29436	220840_s_at	FIRRM	up
0.0701964	10.0525	2.51708	0.0163902	0.256899	-3.2945	218157_x_at	CDC42SE1	up
0.0504464	7.48389	2.5164	0.0164171	0.257159	-3.29592	230244_at	SNORC	up
0.110607	8.52247	2.51634	0.0164196	0.257159	-3.29605	213690_s_at	PTOV1-AS2	up
-0.0689107	7.65572	-2.51621	0.0164248	0.257167	-3.29633	1553032_at	IL31RA	down
-0.0491429	7.87172	-2.51535	0.0164589	0.25727	-3.29812	206771_at	UPK3A	down
0.125071	8.57197	2.51369	0.0165247	0.257763	-3.30158	213934_s_at	ZNF23	up
-0.131857	12.0806	-2.51362	0.0165274	0.257763	-3.30173	203034_s_at	RPL27A	down
0.209607	8.47647	2.51295	0.0165542	0.257953	-3.30313	228171_s_at	PLEKHG4	up
0.186125	9.66636	2.51292	0.0165552	0.257953	-3.30318	218809_at	PANK2	up
-0.199018	8.19017	-2.51258	0.0165688	0.258028	-3.30389	218332_at	BEX1	down
0.0595	8.56197	2.51229	0.0165804	0.258033	-3.3045	208465_at	GRM2	up
0.0840893	7.19822	2.51125	0.016622	0.258478	-3.30667	207519_at	SLC6A4	up
0.252357	8.58622	2.50963	0.0166868	0.259044	-3.31005	229732_at	ZNF823	up
0.162268	10.4087	2.50936	0.0166976	0.259063	-3.31061	201833_at	HDAC2	up
-0.12575	9.84131	-2.50935	0.0166978	0.259063	-3.31062	203583_at	UNC50	down
-0.0758929	11.7393	-2.50783	0.016759	0.259796	-3.31379	201094_at	RPS29	down
0.271	8.70522	2.50744	0.0167749	0.25982	-3.31461	226925_at	PXYLP1	up
-0.496911	9.08786	-2.50723	0.0167833	0.259836	-3.31504	207850_at	CXCL3	down
-0.169161	9.16369	-2.50637	0.016818	0.260119	-3.31683	213220_at	BBIP1	down
0.0841429	7.99631	2.50536	0.0168589	0.260605	-3.31894	208483_x_at	KRT33A	up
0.0785179	7.45956	2.5044	0.0168977	0.260821	-3.32093	205367_at	SH2B2	up
0.123732	9.73664	2.50418	0.0169064	0.260821	-3.32138	224779_s_at	CIAO2A	up
-0.0712143	8.05339	-2.50407	0.016911	0.260821	-3.32162	205869_at	PRSS1	down
0.148643	10.4811	2.50325	0.0169443	0.261187	-3.32332	218603_at	HECA	up
-0.059875	7.67519	-2.50284	0.0169609	0.261295	-3.32417	223893_at	ENAM	down
0.237857	9.716	2.50009	0.0170731	0.262727	-3.32988	1554868_s_at	PCNP	up
0.0795893	7.74122	2.49906	0.0171153	0.263093	-3.33202	1553725_s_at	ZNF644	up
0.200714	9.73789	2.49879	0.0171264	0.263157	-3.33258	224436_s_at	NIPSNAP3A	up
0.139143	8.96228	2.49803	0.0171579	0.263362	-3.33418	216347_s_at	PPP1R13B	up
-0.202339	8.25775	-2.49765	0.0171735	0.263362	-3.33496	208456_s_at	RRAS2	down
-0.124196	9.07172	-2.49746	0.0171811	0.263362	-3.33535	219472_at	CENPO	down
0.158893	7.95342	2.49739	0.0171841	0.263362	-3.33549	207732_s_at	DLG3	up
-0.0742857	7.34228	-2.49649	0.0172212	0.263706	-3.33736	1560589_a_at	LINC02683	down
-0.126339	7.94664	-2.49643	0.0172235	0.263706	-3.33748	219993_at	SOX17	down
-0.22375	9.41778	-2.49553	0.0172608	0.263991	-3.33935	200992_at	IPO7	down
0.283625	9.17653	2.49499	0.0172831	0.263991	-3.34047	219092_s_at	IPPK	up
-0.261339	8.21989	-2.49493	0.0172856	0.263991	-3.34059	244334_at	TRAM1L1	down
-0.140446	8.41161	-2.49374	0.0173351	0.264378	-3.34307	215169_at	SLC35E2A	down
-0.349571	8.63364	-2.49249	0.0173871	0.265024	-3.34567	226338_at	PIP4P2	down
0.122214	8.24644	2.49221	0.0173986	0.265124	-3.34624	227284_at	ZNF766	up
0.136964	8.32897	2.49189	0.017412	0.265181	-3.3469	1559005_s_at	CNTLN	up
0.164018	10.5423	2.49176	0.0174174	0.26519	-3.34717	212513_s_at	USP33	up
0.07125	7.55108	2.49156	0.0174258	0.265244	-3.34759	217273_at	PRAMEF10	up
0.188018	8.54564	2.49112	0.017444	0.265353	-3.3485	235871_at	LIPH	up
-0.318857	8.00425	-2.49092	0.0174524	0.265353	-3.34891	1555773_at	BPIFC	down
0.197036	9.7315	2.49047	0.0174712	0.265461	-3.34984	218936_s_at	CCDC59	up
0.213518	9.19331	2.48853	0.0175524	0.266058	-3.35386	226851_at	LYPLAL1	up
-0.119482	7.90731	-2.48803	0.0175734	0.266156	-3.35489	220918_at	RUNX1-IT1	down
0.0536964	8.44836	2.48757	0.0175929	0.266305	-3.35585	238518_x_at	GLYCTK	up
-0.0735893	7.97811	-2.48736	0.0176017	0.266365	-3.35629	208345_s_at	POU3F1	down
0.141143	8.81722	2.48704	0.0176154	0.266498	-3.35696	220609_at	SIMC1P1	up
0.0860357	6.89708	2.48525	0.0176907	0.267206	-3.36065	1561531_at	PLCH1-AS1	up
0.193179	9.2965	2.48504	0.0176999	0.267206	-3.3611	208021_s_at	RFC1	up
0.312804	8.89533	2.48487	0.0177069	0.267206	-3.36144	213709_at	GPRASP3	up
0.162214	8.21883	2.48481	0.0177096	0.267206	-3.36157	232140_at	FRG1HP	up
0.434071	9.93589	2.48477	0.0177111	0.267206	-3.36165	203625_x_at	SKP2	up
-0.123786	9.20678	-2.48446	0.0177241	0.267254	-3.36228	225671_at	SPNS2	down
0.199554	9.69492	2.48319	0.0177782	0.267922	-3.36492	201948_at	GNL2	up
-0.214393	8.143	-2.48221	0.0178199	0.268196	-3.36695	1552319_a_at	KLK8	down
0.0785	7.95044	2.48219	0.0178205	0.268196	-3.36698	1558839_at	MAPKBP1	up
0.95975	9.31403	2.48214	0.0178227	0.268196	-3.36708	207935_s_at	KRT13	up
0.134446	8.65756	2.48172	0.0178405	0.268196	-3.36795	212615_at	CHD9	up
-0.126196	9.20278	-2.48172	0.0178405	0.268196	-3.36795	220839_at	METTL5	down
-0.0741071	8.02239	-2.47975	0.0179247	0.269092	-3.37202	232070_at	LOC100506639	down
-0.162214	7.68167	-2.47952	0.0179349	0.269165	-3.37251	229967_at	CMTM2	down
-0.345804	9.08183	-2.47931	0.0179436	0.269165	-3.37293	1555579_s_at	PTPRM	down
0.117196	8.17147	2.47869	0.0179702	0.269257	-3.37421	1561785_at	MUC4	up
-0.302321	8.31964	-2.4781	0.0179956	0.269268	-3.37543	219998_at	LGALSL	down
-0.2585	11.3171	-2.47751	0.018021	0.269501	-3.37665	201258_at	RPS16	down
-0.115661	8.96083	-2.47671	0.0180554	0.269888	-3.37831	225867_at	VASN	down
-0.280571	7.91247	-2.47641	0.0180684	0.269888	-3.37893	228375_at	IGSF11	down
0.327571	9.79547	2.47629	0.0180734	0.269888	-3.37917	218662_s_at	NCAPG	up
-0.277339	8.97558	-2.47527	0.0181173	0.270144	-3.38127	203803_at	PCYOX1	down
0.0828929	9.01653	2.47385	0.0181788	0.270887	-3.3842	1553709_a_at	PRPF38A	up
-0.223411	8.31539	-2.47331	0.0182025	0.271104	-3.38532	1558256_at	LINC00662	down
-0.533643	9.60081	-2.47306	0.0182134	0.271191	-3.38584	200790_at	ODC1	down
0.804643	8.99717	2.47286	0.018222	0.271246	-3.38625	229290_at	DAPL1	up
-0.446339	10.125	-2.47256	0.0182349	0.271255	-3.38686	201505_at	LAMB1	down
-0.255375	8.51875	-2.4725	0.0182375	0.271255	-3.38698	202012_s_at	EXT2	down
0.208071	8.63417	2.47223	0.0182494	0.27126	-3.38755	209104_s_at	NHP2	up
0.0904107	8.01631	2.47215	0.0182527	0.27126	-3.3877	228305_at	ZNF565	up
-0.144607	8.89247	-2.47149	0.0182817	0.271618	-3.38908	212018_s_at	RSL1D1	down
-0.325429	9.68661	-2.47135	0.0182878	0.271635	-3.38937	200755_s_at	CALU	down
-0.218179	8.52469	-2.47077	0.0183132	0.271938	-3.39057	203007_x_at	LYPLA1	down
-0.318482	8.55383	-2.47001	0.0183463	0.272281	-3.39212	206924_at	IL11	down
0.171464	7.96489	2.46958	0.0183649	0.27241	-3.393	213599_at	OIP5	up
0.0609821	7.70569	2.46817	0.0184269	0.272831	-3.39592	206720_at	MGAT5	up
0.236375	8.33128	2.46756	0.0184538	0.272831	-3.39717	202705_at	CCNB2	up
0.148393	9.83133	2.46713	0.0184725	0.272831	-3.39805	201738_at	EIF1B	up
0.0960179	7.78219	2.46713	0.0184726	0.272831	-3.39806	1562825_at	LOC105372404	up
0.178214	8.69039	2.46712	0.0184732	0.272831	-3.39808	1553718_at	ZNF548	up
0.0515357	7.93917	2.46685	0.0184849	0.27293	-3.39863	234905_at	GNAO1-AS1	up
0.207446	8.63953	2.46656	0.0184974	0.272992	-3.39922	213454_at	CENPS	up
0.149518	9.40908	2.46545	0.0185464	0.273322	-3.4015	218478_s_at	ZCCHC8	up
0.138	8.88842	2.46474	0.0185777	0.27353	-3.40296	201316_at	PSMA2	up
-0.355679	8.59814	-2.46414	0.0186044	0.273808	-3.4042	204879_at	PDPN	down
-0.0704464	7.40217	-2.46361	0.0186278	0.273885	-3.40529	223103_at	STARD10	down
0.145018	9.87683	2.46357	0.0186297	0.273885	-3.40537	218671_s_at	ATP5IF1	up
-0.31625	9.47597	-2.46342	0.0186363	0.273908	-3.40568	218641_at	ZFTA	down
0.129286	7.66444	2.46331	0.0186413	0.273908	-3.40591	221125_s_at	KCNMB3	up
-0.0858214	8.2595	-2.46318	0.0186471	0.27392	-3.40618	233474_at	LOC284240	down
0.167554	8.35956	2.46293	0.0186581	0.273937	-3.40669	202254_at	SIPA1L1	up
-0.668125	8.25978	-2.46284	0.0186623	0.273937	-3.40688	206642_at	DSG1	down
0.271893	8.77678	2.46173	0.0187117	0.274426	-3.40917	210058_at	MAPK13	up
0.171375	8.37608	2.46152	0.0187207	0.274484	-3.40958	219676_at	ZSCAN16	up
-0.203375	8.00206	-2.46106	0.0187413	0.2745	-3.41054	207114_at	LY6G6C	down
-0.0730893	8.34322	-2.4592	0.0188244	0.275488	-3.41436	1569952_x_at	SDCBPP2	down
0.0528393	8.59728	2.45891	0.0188374	0.275605	-3.41495	203239_s_at	CNOT3	up
0.103429	8.23256	2.45799	0.0188786	0.275912	-3.41684	208984_x_at	RBM10	up
-0.211107	8.91094	-2.45753	0.0188994	0.275995	-3.41779	209263_x_at	TSPAN4	down
0.236964	8.24594	2.45683	0.0189305	0.276228	-3.41921	204753_s_at	HLF	up
-0.336393	9.48289	-2.45615	0.0189614	0.276531	-3.42062	1557910_at	HSP90AB1	down
0.106714	7.99675	2.45503	0.0190118	0.276897	-3.42291	212141_at	MCM4	up
0.2645	10.221	2.45481	0.019022	0.276972	-3.42338	205644_s_at	SNRPG	up
-0.425964	8.41381	-2.45344	0.0190836	0.277499	-3.42617	205372_at	PLAG1	down
0.320571	10.2829	2.45244	0.0191292	0.277866	-3.42823	222077_s_at	RACGAP1	up
0.137179	8.28656	2.45202	0.0191482	0.277899	-3.42909	218800_at	SRD5A3	up
0.125679	8.9765	2.452	0.0191493	0.277899	-3.42913	212901_s_at	CSTF2T	up
-0.0882143	8.41536	-2.45176	0.01916	0.277899	-3.42962	232761_at	COX4I2	down
0.093	8.55567	2.45139	0.0191771	0.277994	-3.43039	202135_s_at	ACTR1B	up
0.272339	9.07281	2.45105	0.0191926	0.277994	-3.43109	218781_at	SMC6	up
-0.23175	8.58925	-2.45095	0.0191971	0.277994	-3.43129	228353_x_at	UBASH3B	down
-0.436161	10.7141	-2.4504	0.0192221	0.278212	-3.43241	201438_at	COL6A3	down
-0.188554	7.46078	-2.45035	0.0192243	0.278212	-3.43251	228489_at	TM4SF18	down
-0.318607	8.39681	-2.44927	0.0192738	0.278487	-3.43473	220351_at	ACKR4	down
0.139143	11.235	2.44882	0.0192944	0.278491	-3.43565	208374_s_at	CAPZA1	up
0.111679	7.69689	2.4479	0.0193365	0.278881	-3.43753	219318_x_at	MED31	up
0.267161	9.24333	2.44789	0.0193367	0.278881	-3.43755	228466_at	GABPB2	up
-0.134339	8.29586	-2.44739	0.0193599	0.279089	-3.43858	212797_at	SORT1	down
-0.0815893	7.45683	-2.44726	0.019366	0.279089	-3.43885	203388_at	ARRB2	down
0.188161	8.58528	2.44713	0.0193716	0.279089	-3.4391	202113_s_at	SNX2	up
0.186786	8.49297	2.44533	0.0194548	0.280113	-3.4428	219582_at	OGFRL1	up
0.0512679	7.605	2.44508	0.0194662	0.280113	-3.44331	215940_at	LINC01361	up
0.138982	7.97328	2.44501	0.0194693	0.280113	-3.44344	226124_at	ZFP90	up
-0.166357	10.4109	-2.44483	0.0194779	0.280113	-3.44382	201398_s_at	TRAM1	down
0.079625	9.30894	2.44481	0.0194786	0.280113	-3.44385	215452_x_at	SUMO4	up
-0.185679	8.10242	-2.44319	0.0195535	0.280675	-3.44717	206437_at	S1PR4	down
0.720839	9.42772	2.44319	0.0195537	0.280675	-3.44718	225667_s_at	LRATD1	up
-0.156161	7.89633	-2.4431	0.0195576	0.280675	-3.44734	207415_at	PLA2R1	down
0.0733036	8.27561	2.44305	0.0195602	0.280675	-3.44746	1562546_at	SEPTIN7P13	up
-0.343232	11.1916	-2.44297	0.0195638	0.280675	-3.44762	204992_s_at	PFN2	down
0.347482	9.83736	2.44222	0.0195986	0.280884	-3.44915	202430_s_at	PLSCR1	up
-0.145161	9.04703	-2.44216	0.0196016	0.280884	-3.44928	211702_s_at	USP32	down
-0.322661	9.25533	-2.4421	0.0196041	0.280884	-3.44939	221561_at	SOAT1	down
-0.0790893	7.92389	-2.44187	0.0196147	0.280933	-3.44986	1568623_a_at	SLC35E4	down
0.0630536	7.24258	2.44178	0.0196188	0.280933	-3.45004	205886_at	REG1B	up
-0.2745	9.58525	-2.44159	0.0196281	0.280933	-3.45045	200806_s_at	HSPD1	down
0.340625	9.26019	2.44076	0.0196665	0.280973	-3.45214	214710_s_at	CCNB1	up
0.123429	8.04425	2.44075	0.0196668	0.280973	-3.45215	204927_at	RASSF7	up
0.0619643	7.49681	2.44047	0.01968	0.281088	-3.45273	210141_s_at	INHA	up
-0.124536	7.86461	-2.44021	0.0196921	0.281187	-3.45326	204202_at	IQCE	down
-0.0879464	8.13103	-2.44005	0.0196994	0.281218	-3.45358	230697_at	BBS5	down
-0.103161	8.23536	-2.43971	0.0197156	0.281302	-3.45429	212563_at	BOP1	down
0.11425	8.93964	2.43888	0.0197543	0.281772	-3.45598	1552631_a_at	MAP3K6	up
-0.356214	8.57031	-2.4365	0.0198656	0.282338	-3.46083	204642_at	S1PR1	down
0.236911	9.13111	2.43622	0.019879	0.282452	-3.46141	212673_at	METAP1	up
0.117839	7.56847	2.43571	0.0199029	0.282562	-3.46244	227113_at	ADHFE1	up
-0.520714	9.32	-2.4351	0.0199315	0.282562	-3.46368	212012_at	PXDN	down
0.547071	9.122	2.43505	0.0199341	0.282562	-3.46379	209590_at	BMP7	up
-0.194714	8.12869	-2.43495	0.0199387	0.282562	-3.46399	204330_s_at	MRPS12	down
0.0656607	7.74281	2.43426	0.0199715	0.282736	-3.46541	1562442_a_at	SSBP1	up
-0.133411	8.78364	-2.43398	0.0199844	0.282736	-3.46597	212009_s_at	STIP1	down
-0.16525	7.64203	-2.43382	0.0199919	0.282736	-3.46629	228060_at	SLC35F1	down
-0.142714	8.439	-2.43358	0.0200036	0.282755	-3.46679	202191_s_at	GAS7	down
0.303821	8.34119	2.43276	0.0200423	0.282786	-3.46846	229674_at	SERTAD4	up
0.132018	8.54069	2.43245	0.0200572	0.282786	-3.4691	219081_at	ANKHD1	up
0.385339	10.1257	2.43244	0.0200575	0.282786	-3.46911	238021_s_at	CRNDE	up
-0.216018	8.03839	-2.43212	0.0200725	0.282925	-3.46976	207610_s_at	ADGRE2	down
-0.110089	7.541	-2.43194	0.0200811	0.282969	-3.47013	220058_at	GID4	down
-0.124036	8.19022	-2.43183	0.0200862	0.282969	-3.47035	202082_s_at	SEC14L1	down
-0.534268	9.05242	-2.43134	0.0201098	0.282974	-3.47136	212845_at	SAMD4A	down
-0.115643	7.97769	-2.43129	0.0201122	0.282974	-3.47146	204513_s_at	ELMO1	down
0.107232	8.69572	2.43023	0.0201627	0.283028	-3.47362	1564295_at	LINC02595	up
0.444464	10.1403	2.42984	0.0201811	0.283214	-3.47441	204675_at	SRD5A1	up
0.0939107	7.63583	2.42965	0.0201903	0.283235	-3.4748	220263_at	SMAD5-AS1	up
-0.192625	8.84244	-2.42837	0.0202513	0.283742	-3.4774	238045_at	TMEM65	down
-0.0883571	7.52097	-2.42808	0.0202654	0.283814	-3.478	207787_at	KRT33B	down
0.197607	7.80131	2.42786	0.0202759	0.283867	-3.47845	223468_s_at	RGMA	up
-0.389161	8.99981	-2.42748	0.0202938	0.283895	-3.47921	205081_at	CRIP1	down
0.112232	8.53633	2.42741	0.0202971	0.283895	-3.47935	225309_at	PHF5A	up
0.126179	8.40911	2.42722	0.0203064	0.283929	-3.47974	232207_at	GUSBP4	up
-0.41075	8.24972	-2.42715	0.02031	0.283929	-3.4799	226281_at	DNER	down
-0.206536	10.4336	-2.42683	0.0203253	0.284071	-3.48055	201358_s_at	COPB1	down
-0.117875	7.58256	-2.42633	0.0203491	0.284186	-3.48155	1569736_at	EYA1	down
-0.136196	8.20606	-2.42594	0.020368	0.284341	-3.48236	203759_at	ST3GAL4	down
-0.151911	9.01303	-2.42584	0.0203727	0.284341	-3.48255	204837_at	MTMR9	down
0.178679	7.85653	2.42577	0.0203758	0.284341	-3.48269	229938_at	TMEM238	up
-0.143089	8.20142	-2.42561	0.0203837	0.284378	-3.48302	230480_at	PIWIL4	down
0.439982	8.46167	2.42454	0.0204354	0.284626	-3.4852	207455_at	P2RY1	up
-0.118304	7.49689	-2.42449	0.0204377	0.284626	-3.4853	1556629_a_at	SNAP25	down
0.282643	9.89917	2.42437	0.0204436	0.284626	-3.48555	226026_at	SLC49A4	up
-0.0768036	8.34636	-2.42404	0.0204593	0.284707	-3.48621	1555904_at	FRY	down
0.162179	8.96011	2.42225	0.0205458	0.285587	-3.48984	228282_at	MFSD8	up
-0.34525	8.43628	-2.42143	0.0205856	0.285882	-3.49151	212607_at	AKT3	down
0.0975357	7.55889	2.42085	0.020614	0.285932	-3.4927	221670_s_at	LHX3	up
-0.1345	11.9299	-2.42012	0.0206496	0.286185	-3.49418	201429_s_at	RPL37A	down
0.323625	8.84717	2.41942	0.0206833	0.286439	-3.49559	204641_at	NEK2	up
0.207607	10.3038	2.41909	0.0206996	0.286447	-3.49627	218364_at	LRRFIP2	up
0.18475	8.28256	2.41853	0.0207269	0.28668	-3.4974	238465_at	SETD9	up
0.156357	9.16864	2.41817	0.0207447	0.286852	-3.49814	226110_at	PTAR1	up
-0.125143	7.57858	-2.41773	0.0207663	0.286876	-3.49904	1553670_at	INTS4	down
-0.271946	8.95864	-2.41613	0.0208446	0.287502	-3.50228	225334_at	BORCS7	down
0.0519643	7.86633	2.41572	0.0208647	0.287567	-3.50311	1554923_at	ANKS6	up
-0.437071	8.89719	-2.414	0.0209496	0.287939	-3.50661	1554547_at	FAM13C	down
-0.192393	9.58639	-2.41385	0.0209568	0.287939	-3.5069	218946_at	NFU1	down
0.230393	8.07381	2.41373	0.0209628	0.287939	-3.50715	239913_at	SLC10A4	up
0.120018	8.41778	2.41349	0.0209746	0.287939	-3.50763	1553640_at	XKR6	up
0.132429	8.284	2.41348	0.020975	0.287939	-3.50765	1555981_at	ASB16-AS1	up
-0.205554	9.106	-2.41346	0.020976	0.287939	-3.50769	202663_at	WIPF1	down
-0.365571	10.1716	-2.41314	0.0209919	0.287958	-3.50834	209015_s_at	DNAJB6	down
0.0740536	8.28028	2.41259	0.021019	0.288023	-3.50945	221941_at	PAOX	up
-0.112911	7.32644	-2.41196	0.0210505	0.288135	-3.51074	1564069_at	HOTTIP	down
0.0641964	7.61894	2.4117	0.0210629	0.288135	-3.51125	206443_at	RORB	up
0.209375	8.72428	2.41156	0.0210699	0.288135	-3.51153	228741_s_at	HCN3	up
0.141	8.22183	2.41143	0.0210765	0.288135	-3.5118	219180_s_at	PEX26	up
-0.552821	9.07347	-2.41102	0.0210969	0.288223	-3.51264	218839_at	HEY1	down
0.282571	9.01372	2.41076	0.0211098	0.288328	-3.51316	218518_at	FAM13B	up
0.18225	8.78575	2.41017	0.0211389	0.288416	-3.51435	202679_at	NPC1	up
-0.207071	10.4268	-2.40999	0.0211479	0.288416	-3.51471	212149_at	EFR3A	down
0.230393	10.5381	2.40964	0.0211657	0.288587	-3.51544	228324_at	CARNMT1	up
0.497732	8.089	2.40859	0.021218	0.289017	-3.51756	228051_at	ARFGEF3	up
0.221893	8.53417	2.40821	0.0212368	0.289171	-3.51832	223700_at	MND1	up
-0.0666964	8.759	-2.40781	0.0212569	0.289302	-3.51914	225134_at	SPRYD3	down
0.629357	8.5525	2.40597	0.021349	0.290074	-3.52286	227194_at	FAM3B	up
0.0955714	8.41042	2.40576	0.0213596	0.290145	-3.52329	226566_at	TRIM11	up
-0.101018	7.74369	-2.40546	0.0213745	0.290203	-3.52389	214560_at	FPR3	down
-0.176161	8.21939	-2.40507	0.0213941	0.290253	-3.52467	204796_at	EML1	down
-0.081625	7.30986	-2.40426	0.0214348	0.290589	-3.52631	221314_at	GDF9	down
0.483804	9.00883	2.4039	0.0214531	0.290636	-3.52704	209398_at	H1-2	up
-0.130589	8.12219	-2.40336	0.0214805	0.29092	-3.52814	227411_at	WTIP	down
-0.234125	8.91522	-2.4027	0.0215138	0.291083	-3.52948	214830_at	SLC38A6	down
-0.163911	9.01861	-2.40218	0.0215397	0.291362	-3.53051	218037_at	RETREG2	down
0.115786	8.89769	2.402	0.0215491	0.291393	-3.53089	207845_s_at	ANAPC10	up
0.170393	8.21397	2.40138	0.0215806	0.291457	-3.53214	221680_s_at	ETV7	up
0.342714	8.90819	2.40082	0.0216091	0.291583	-3.53328	219863_at	HERC5	up
0.176036	9.10308	2.40032	0.021634	0.291742	-3.53427	1555495_a_at	CWC27	up
-0.287036	9.6365	-2.4	0.0216503	0.291742	-3.53491	201315_x_at	IFITM2	down
-0.0928214	8.38919	-2.39878	0.0217123	0.291891	-3.53738	203733_at	DEXI	down
-0.0959286	8.08886	-2.39802	0.0217512	0.292127	-3.53892	1554308_s_at	GABRA2	down
-0.0733214	8.02303	-2.39764	0.0217709	0.29232	-3.53969	232335_at	GMDS-DT	down
-0.486536	8.81817	-2.39717	0.0217947	0.292461	-3.54063	219093_at	PID1	down
-0.333589	9.83683	-2.39692	0.0218074	0.292461	-3.54113	201564_s_at	FSCN1	down
-0.117821	7.73139	-2.39684	0.0218117	0.292461	-3.5413	1553917_at	PIKFYVE	down
-0.108393	8.55831	-2.39677	0.0218152	0.292461	-3.54144	209429_x_at	EIF2B4	down
0.272661	9.31606	2.39639	0.0218348	0.292461	-3.54221	1555878_at	RPS24	up
-0.171911	8.01883	-2.39603	0.0218529	0.292514	-3.54292	223340_at	ATL1	down
-0.179304	8.28133	-2.39599	0.0218549	0.292514	-3.54301	218299_at	C11orf24	down
-0.0746964	7.98047	-2.3954	0.0218856	0.29274	-3.54421	227263_at	C8orf58	down
0.104839	7.91633	2.39501	0.0219053	0.29274	-3.54498	1558604_a_at	SSBP2	up
-0.0979286	8.13042	-2.39492	0.0219101	0.29274	-3.54517	219114_at	C3orf18	down
-0.0856607	8.0035	-2.39461	0.0219259	0.29274	-3.54579	221240_s_at	B3GNT4	down
-0.152786	10.7961	-2.39445	0.0219344	0.29274	-3.54612	200029_at	RPL19	down
0.058125	7.83992	2.39432	0.0219409	0.29274	-3.54638	1556844_at	LOC100132078	up
0.20075	8.88186	2.39431	0.0219415	0.29274	-3.5464	241734_at	SRFBP1	up
-0.378661	8.27739	-2.39408	0.0219533	0.292758	-3.54687	235514_at	ASPRV1	down
0.275	7.74061	2.39383	0.0219664	0.292787	-3.54738	1552897_a_at	KCNG3	up
-0.0692679	7.93275	-2.39362	0.0219772	0.292859	-3.5478	240280_at	UFSP1	down
0.120179	8.04003	2.39338	0.0219893	0.29293	-3.54827	218780_at	HOOK2	up
0.10775	7.83594	2.3933	0.0219932	0.29293	-3.54843	231312_at	LOC101928487	up
-0.211607	8.83708	-2.39283	0.0220175	0.293039	-3.54937	217540_at	NXPE3	down
0.185982	8.10472	2.39256	0.0220318	0.293088	-3.54993	204765_at	ARHGEF5	up
0.2145	9.04917	2.39176	0.0220732	0.293495	-3.55155	225326_at	RBM27	up
0.185518	8.80483	2.39144	0.0220897	0.293515	-3.55219	202900_s_at	NUP88	up
-0.123714	8.15022	-2.39134	0.0220947	0.293515	-3.55238	213673_x_at	NENF	down
-0.101661	8.14494	-2.39079	0.0221233	0.293591	-3.5535	206951_at	H4C5	down
0.205339	8.89317	2.39048	0.0221392	0.293609	-3.55411	224826_at	GPCPD1	up
0.307143	10.5366	2.39045	0.0221407	0.293609	-3.55417	201054_at	HNRNPA0	up
-0.0656964	8.49147	-2.39022	0.022153	0.293649	-3.55465	227634_at	STK32C	down
0.154304	8.99286	2.38999	0.0221646	0.293649	-3.5551	218212_s_at	MOCS2	up
-0.261464	8.21211	-2.38996	0.0221663	0.293649	-3.55516	208161_s_at	ABCC3	down
-0.435268	8.31792	-2.38987	0.0221707	0.293649	-3.55534	219836_at	ZBED2	down
0.107696	8.21086	2.38921	0.0222051	0.293962	-3.55667	219818_s_at	GPATCH1	up
-0.0500714	7.75894	-2.389	0.0222161	0.294036	-3.55709	210888_s_at	ITIH1	down
-0.261214	10.6869	-2.38815	0.0222602	0.294225	-3.5588	203044_at	CHSY1	down
0.0640536	8.12031	2.38642	0.0223505	0.294875	-3.56227	2028_s_at	E2F1	up
0.140196	8.13458	2.38598	0.0223736	0.294875	-3.56316	1294_at	UBA7	up
0.241214	9.09464	2.38592	0.0223771	0.294875	-3.5633	223155_at	HDHD2	up
-0.0894821	8.75872	-2.38579	0.0223836	0.294875	-3.56354	219103_at	ASAP3	down
-0.245286	9.36603	-2.38526	0.0224115	0.294875	-3.56462	201307_at	SEPTIN11	down
0.0873036	8.17447	2.38515	0.0224172	0.294875	-3.56483	212961_x_at	EOLA2	up
0.165429	9.00458	2.38485	0.0224331	0.29491	-3.56544	225580_at	MRPL50	up
-0.127911	9.16611	-2.38422	0.0224662	0.295274	-3.56671	225329_at	MCRIP1	down
0.0998036	8.435	2.38299	0.0225307	0.295837	-3.56917	201388_at	PSMD3	up
0.359482	9.78553	2.38244	0.0225599	0.296007	-3.57028	207030_s_at	CSRP2	up
-0.213446	9.75814	-2.3823	0.0225672	0.296032	-3.57056	201138_s_at	SSB	down
-0.143732	9.19917	-2.38202	0.0225822	0.296145	-3.57113	201157_s_at	NMT1	down
0.0864643	7.19575	2.38177	0.0225952	0.296145	-3.57163	213444_at	ZNF862	up
0.101571	7.96825	2.38175	0.0225961	0.296145	-3.57166	219769_at	INCENP	up
0.143339	8.48764	2.38173	0.0225975	0.296145	-3.57171	205992_s_at	IL15	up
-0.0708929	8.21639	-2.38125	0.0226226	0.296262	-3.57267	1554657_a_at	CFAP61	down
-0.129375	7.7445	-2.38118	0.0226261	0.296262	-3.5728	1561486_at	ROCK1	down
0.218393	7.88264	2.3805	0.0226625	0.296459	-3.57418	206140_at	LHX2	up
0.251196	8.85625	2.38024	0.022676	0.296535	-3.57469	219023_at	AP1AR	up
0.0482321	7.97286	2.38	0.0226888	0.29656	-3.57518	1560844_at	LOC105378052	up
0.250054	8.41689	2.37935	0.0227232	0.29667	-3.57648	203608_at	ALDH5A1	up
-0.085625	7.81322	-2.37933	0.0227243	0.29667	-3.57652	1564377_at	SHANK2	down
-0.175	7.97186	-2.37853	0.0227668	0.297012	-3.57813	206819_at	POM121L9P	down
0.176018	8.20497	2.37674	0.0228623	0.29799	-3.58172	229230_at	SLC51A	up
-0.399071	9.21389	-2.37601	0.0229012	0.298266	-3.58318	206236_at	GPR4	down
0.224804	8.61978	2.37588	0.0229083	0.298288	-3.58344	208955_at	DUT	up
0.130375	8.43047	2.37547	0.0229301	0.29838	-3.58426	203822_s_at	ELF2	up
0.125	7.87678	2.37446	0.0229846	0.298807	-3.5863	219495_s_at	ZNF180	up
-0.119232	7.61336	-2.37377	0.0230214	0.29912	-3.58767	1553218_a_at	ZNF512	down
-0.131268	7.22697	-2.3729	0.0230682	0.29958	-3.58941	1556919_at	LEPR	down
-0.688036	8.17864	-2.37244	0.0230931	0.299623	-3.59034	223836_at	FGFBP2	down
-0.0818929	7.46244	-2.37148	0.023145	0.300004	-3.59227	235221_at	CBLN3	down
-0.225625	8.78411	-2.37059	0.0231931	0.300302	-3.59405	201772_at	AZIN1	down
-0.197393	8.02603	-2.37052	0.0231967	0.300302	-3.59418	222687_s_at	ACER3	down
0.0959643	8.16061	2.37047	0.0231995	0.300302	-3.59428	219133_at	OXSM	up
-0.0779107	7.78372	-2.37045	0.0232003	0.300302	-3.59431	1553066_at	TAAR9	down
-0.152893	7.84667	-2.36959	0.0232469	0.300714	-3.59604	221814_at	ADGRA2	down
0.0916964	7.48631	2.36947	0.0232537	0.300714	-3.59629	1552271_at	PRR22	up
0.212357	9.00333	2.36922	0.0232673	0.300714	-3.59679	218269_at	DROSHA	up
0.0704464	7.60358	2.36891	0.0232841	0.300714	-3.59741	239470_at	PAK6-AS1	up
-0.159714	8.87372	-2.36877	0.0232914	0.300714	-3.59768	221518_s_at	USP47	down
-0.454875	9.15217	-2.36875	0.0232929	0.300714	-3.59773	206481_s_at	LDB2	down
0.153357	8.57722	2.36874	0.0232932	0.300714	-3.59774	212976_at	LRRC8B	up
-0.112393	9.18167	-2.36865	0.0232981	0.300714	-3.59792	222230_s_at	ACTR10	down
0.238607	8.67442	2.36679	0.0233993	0.30117	-3.60164	218026_at	COA3	up
0.157429	8.21756	2.36679	0.0233995	0.30117	-3.60165	229793_at	ASAH2B	up
0.0693214	8.06483	2.36619	0.0234321	0.301392	-3.60284	203776_at	GPKOW	up
0.140125	8.04039	2.36596	0.0234444	0.301392	-3.60329	212801_at	CIT	up
0.129911	8.64758	2.36507	0.0234934	0.301738	-3.60508	201966_at	NDUFS2	up
-0.216607	7.57422	-2.36382	0.0235619	0.302199	-3.60758	221378_at	CER1	down
0.219304	8.76806	2.36375	0.0235657	0.302199	-3.60772	223381_at	NUF2	up
0.0976786	7.89878	2.36371	0.0235679	0.302199	-3.6078	1553757_at	IQCG	up
-0.0852857	8.10433	-2.36359	0.0235741	0.302205	-3.60803	219499_at	SEC61A2	down
0.323196	8.338	2.36321	0.0235955	0.30234	-3.6088	205080_at	RARB	up
-0.07125	7.84692	-2.36154	0.0236874	0.303233	-3.61213	231260_at	ZNF582-DT	down
0.118393	8.40817	2.36125	0.0237031	0.303293	-3.61271	202417_at	KEAP1	up
0.252268	10.7587	2.36089	0.0237228	0.303472	-3.61341	211929_at	HNRNPA3	up
0.0780893	8.06464	2.36074	0.0237311	0.303509	-3.61372	237225_at	ZFY-AS1	up
-0.536125	8.28311	-2.3597	0.0237885	0.303667	-3.61579	204595_s_at	STC1	down
-0.174143	7.83219	-2.3594	0.0238056	0.30368	-3.6164	205879_x_at	RET	down
-0.123	8.46767	-2.35911	0.0238214	0.30381	-3.61697	1553288_a_at	NYAP1	down
0.06075	7.89125	2.3586	0.0238497	0.30403	-3.61799	1557970_s_at	RPS6KA2	up
0.162518	8.67672	2.35768	0.0239007	0.304184	-3.61982	218061_at	MEA1	up
-0.164875	8.80861	-2.35644	0.0239699	0.304355	-3.6223	201541_s_at	ZNHIT1	down
0.151429	9.54172	2.3563	0.0239775	0.304382	-3.62257	212200_at	ANKLE2	up
-0.174607	10.5453	-2.35594	0.0239978	0.304568	-3.62329	211967_at	TMEM123	down
-0.139982	8.411	-2.35564	0.0240142	0.304705	-3.62388	227779_at	ECSCR	down
0.400071	8.89508	2.35534	0.0240312	0.304761	-3.62449	1552487_a_at	BNC1	up
0.117696	8.18908	2.35449	0.0240785	0.304955	-3.62617	228892_at	SH3RF2	up
-0.252411	8.88469	-2.35328	0.0241463	0.305531	-3.62858	1554168_a_at	SH3KBP1	down
0.0633393	7.86236	2.3531	0.0241566	0.30559	-3.62895	1557892_at	LINC01056	up
0.0573393	7.79603	2.3527	0.0241792	0.305805	-3.62975	206325_at	SERPINA6	up
-0.112607	8.48358	-2.35246	0.0241927	0.305906	-3.63023	209320_at	ADCY3	down
-0.0719107	7.70206	-2.35231	0.024201	0.305937	-3.63052	205912_at	PNLIP	down
0.0827679	8.364	2.35221	0.0242064	0.305937	-3.63071	221519_at	FBXW4	up
0.693304	8.21664	2.35204	0.0242163	0.305938	-3.63106	219014_at	PLAC8	up
0.0583393	7.745	2.35201	0.0242177	0.305938	-3.63111	233651_s_at	MPND	up
0.0936786	8.34089	2.35175	0.0242326	0.306056	-3.63164	225038_s_at	SURF6	up
0.11325	8.45192	2.35111	0.0242685	0.306292	-3.63291	227066_at	MOB3C	up
0.0648214	7.53008	2.35096	0.0242771	0.306292	-3.63321	236443_at	LOC105376031	up
0.369893	9.59731	2.35079	0.0242864	0.306292	-3.63354	225716_at	BRI3BP	up
-0.235893	9.03272	-2.35076	0.0242885	0.306292	-3.63361	203299_s_at	AP1S2	down
-0.0668929	8.05228	-2.35066	0.0242939	0.306292	-3.6338	1569646_a_at	KIRREL3-AS2	down
0.06575	7.93986	2.35062	0.0242961	0.306292	-3.63388	215419_at	ZFR2	up
-0.157911	8.25669	-2.35029	0.0243149	0.306459	-3.63454	217878_s_at	CDC27	down
0.105232	8.18128	2.34996	0.0243333	0.306602	-3.63519	230937_at	MICA-AS1	up
0.06975	8.52575	2.34986	0.0243389	0.306602	-3.63539	204425_at	ARHGAP4	up
-0.179464	8.31208	-2.3488	0.0243988	0.307162	-3.63749	205572_at	ANGPT2	down
0.0790536	7.63064	2.3487	0.0244045	0.307163	-3.63769	204946_s_at	TOP3A	up
-0.174268	9.36717	-2.34807	0.0244405	0.307475	-3.63896	201140_s_at	RAB5C	down
-0.464304	9.74275	-2.34795	0.0244474	0.307491	-3.6392	201578_at	PODXL	down
-0.662786	10.4462	-2.34774	0.024459	0.307541	-3.6396	225664_at	COL12A1	down
-0.426339	9.05122	-2.34763	0.0244655	0.307541	-3.63983	204036_at	LPAR1	down
0.282589	8.53758	2.34393	0.0246763	0.309435	-3.64718	1555370_a_at	CAMTA1	up
-0.0784286	8.626	-2.34384	0.0246812	0.309435	-3.64735	225920_at	MRPL20-AS1	down
0.0573214	7.84242	2.34362	0.024694	0.309525	-3.64779	1567272_at	OR2K2	up
-0.434	8.87006	-2.34342	0.0247054	0.309596	-3.64819	226926_at	DMKN	down
0.190107	8.90739	2.34327	0.0247138	0.309631	-3.64848	218127_at	NFYB	up
-0.176571	8.79183	-2.34184	0.0247959	0.310072	-3.65132	228460_at	ZNF319	down
-0.0737321	7.63197	-2.34179	0.0247991	0.310072	-3.65143	219791_s_at	HAND2-AS1	down
0.261518	7.13722	2.34176	0.0248007	0.310072	-3.65148	232684_at	ZNF503-AS1	up
0.195875	8.46378	2.3414	0.0248212	0.310072	-3.65219	1555785_a_at	XRN1	up
0.238143	10.7453	2.34127	0.0248286	0.310072	-3.65245	203302_at	DCK	up
0.117089	8.88881	2.34123	0.024831	0.310072	-3.65253	214876_s_at	TUBGCP5	up
-0.294268	9.0675	-2.34099	0.024845	0.310108	-3.65301	203794_at	CDC42BPA	down
0.36875	8.72819	2.34083	0.024854	0.310108	-3.65332	201485_s_at	RCN2	up
0.0605357	8.33392	2.33895	0.0249625	0.310752	-3.65705	1558844_at	GVQW3	up
-0.139232	7.97867	-2.33867	0.0249785	0.310881	-3.6576	232381_s_at	DNAH5	down
0.0898393	7.82975	2.33835	0.0249971	0.31097	-3.65823	229516_at	WDR31	up
0.130286	10.9302	2.33742	0.0250513	0.311126	-3.66009	212824_at	FUBP3	up
-0.0898393	7.3645	-2.33734	0.025056	0.311126	-3.66025	205845_at	CACNA1H	down
0.265357	9.05811	2.3371	0.02507	0.311126	-3.66073	208190_s_at	LSR	up
-0.165768	9.71606	-2.33615	0.0251249	0.311427	-3.6626	200803_s_at	TMBIM6	down
0.128911	8.49061	2.33545	0.0251656	0.311508	-3.66399	223540_at	NECTIN4	up
-0.119964	7.79581	-2.33522	0.0251789	0.311601	-3.66443	226415_at	VAT1L	down
-0.10925	8.13322	-2.33489	0.0251985	0.311712	-3.6651	234402_at	TRAV5	down
0.171982	10.4559	2.33431	0.0252319	0.312046	-3.66624	201099_at	USP9X	up
-0.325054	9.31319	-2.33376	0.0252644	0.312377	-3.66734	203066_at	CHST15	down
0.0834286	7.94661	2.33339	0.0252857	0.312469	-3.66806	1554345_a_at	GIN1	up
0.0648036	8.05522	2.3333	0.0252909	0.312469	-3.66823	1570182_at	LOC101927539	up
0.112036	8.37536	2.33285	0.0253175	0.312469	-3.66913	206499_s_at	RCC1	up
-0.101696	8.12172	-2.33222	0.0253546	0.312573	-3.67038	1552978_a_at	SCAMP1	down
-0.858982	8.59222	-2.33144	0.0254	0.312851	-3.67192	224328_s_at	LCE3D	down
0.0615893	7.54972	2.33067	0.0254453	0.313268	-3.67344	1553564_at	MACROD2	up
-0.167018	8.09253	-2.33041	0.0254606	0.313386	-3.67395	221041_s_at	SLC17A5	down
0.0983929	8.05122	2.32939	0.0255209	0.313775	-3.67598	227641_at	FBXL16	up
0.303482	8.45608	2.32782	0.0256135	0.31463	-3.67907	218885_s_at	GALNT12	up
0.116446	8.24206	2.32712	0.025655	0.314861	-3.68046	209759_s_at	ECI1	up
-0.516	9.91058	-2.3267	0.0256801	0.315024	-3.6813	220088_at	C5AR1	down
0.123143	8.61572	2.32628	0.025705	0.315116	-3.68212	214583_at	DDI2	up
0.0760893	7.92094	2.32615	0.0257126	0.315139	-3.68237	236917_at	LRRC34	up
-0.171929	7.65697	-2.32566	0.0257416	0.315141	-3.68334	205303_at	KCNJ8	down
-0.209054	8.57722	-2.32476	0.0257954	0.315659	-3.68512	224719_s_at	C12orf57	down
0.137179	10.1951	2.32372	0.0258573	0.315721	-3.68717	212331_at	RBL2	up
-0.443571	9.35325	-2.32371	0.0258577	0.315721	-3.68718	201615_x_at	CALD1	down
0.1765	8.72922	2.32359	0.025865	0.315721	-3.68743	224732_at	CHTF8	up
0.141	10.3561	2.32237	0.0259381	0.316067	-3.68984	203581_at	RAB4A	up
-0.0914464	8.06525	-2.32202	0.0259589	0.316244	-3.69053	228777_at	KBTBD3	down
0.0987857	7.98917	2.3217	0.025978	0.316372	-3.69115	208496_x_at	H3C8	up
-0.0661071	7.94467	-2.32108	0.0260154	0.31653	-3.69238	215981_at	GPR176-DT	down
0.136107	8.78264	2.32008	0.0260754	0.317008	-3.69435	219492_at	CHIC2	up
0.125411	7.81783	2.32001	0.0260796	0.317008	-3.69449	201169_s_at	BHLHE40	up
0.183161	8.14442	2.31971	0.0260976	0.317085	-3.69508	229006_at	LINC02615	up
0.135696	8.86308	2.31901	0.0261395	0.317333	-3.69645	219644_at	CEP83	up
0.0688571	7.81669	2.31898	0.0261412	0.317333	-3.6965	206869_at	CHAD	up
0.364625	8.22128	2.31861	0.0261634	0.317348	-3.69723	209374_s_at	IGHM	up
0.122161	7.69261	2.31858	0.0261656	0.317348	-3.6973	1553713_a_at	RHEBL1	up
0.0626071	7.92656	2.31827	0.0261843	0.317363	-3.69791	221256_s_at	HDHD3	up
0.277911	8.52647	2.31768	0.0262201	0.317408	-3.69908	1553810_a_at	CIP2A	up
-0.0945714	8.16881	-2.31716	0.0262515	0.317554	-3.7001	1560340_s_at	RP9P	down
0.220536	9.45222	2.31655	0.026288	0.317605	-3.70129	220948_s_at	ATP1A1	up
0.0569286	7.24822	2.31641	0.0262968	0.317605	-3.70158	234671_at	KRTAP4-2	up
-0.0487321	7.21703	-2.31628	0.0263045	0.317605	-3.70182	208261_x_at	IFNA10	down
0.251018	10.4906	2.316	0.0263214	0.317617	-3.70237	208836_at	ATP1B3	up
0.13625	10.6963	2.31528	0.0263653	0.317866	-3.7038	224664_at	ANAPC16	up
0.227696	10.2605	2.31496	0.0263848	0.318031	-3.70443	203593_at	CD2AP	up
-0.0489107	8.12817	-2.31405	0.0264399	0.318424	-3.70621	1560673_at	KIZ-AS1	down
-0.131571	7.72483	-2.31358	0.0264686	0.318424	-3.70713	243439_at	ZNF418	down
-0.0961607	7.54367	-2.31349	0.0264742	0.318424	-3.70732	1561330_at	DSG4	down
-0.432518	7.57528	-2.31339	0.0264802	0.318424	-3.70751	214146_s_at	PPBP	down
-0.0591964	8.43817	-2.31293	0.0265083	0.318617	-3.70842	203575_at	CSNK2A2	down
0.162982	8.08236	2.31292	0.0265092	0.318617	-3.70844	242522_at	TCF24	up
-0.0615536	7.68425	-2.31266	0.0265248	0.318735	-3.70895	234472_at	GALNT13	down
-0.184143	8.66422	-2.31199	0.0265654	0.318894	-3.71025	200812_at	CCT7	down
-0.0886429	8.08644	-2.31191	0.0265703	0.318894	-3.71041	1552939_at	ANGPT1	down
0.165268	10.1086	2.3111	0.02662	0.319248	-3.71201	225563_at	PAN3	up
0.248679	8.59608	2.31084	0.0266359	0.319248	-3.71252	218009_s_at	PRC1	up
0.267429	9.00625	2.31081	0.026638	0.319248	-3.71258	228574_at	TMTC2	up
-0.105071	7.01272	-2.31069	0.0266454	0.319248	-3.71282	205031_at	EFNB3	down
-0.232161	8.54644	-2.31063	0.0266492	0.319248	-3.71294	205923_at	RELN	down
0.0499286	8.05667	2.31057	0.0266528	0.319248	-3.71306	203975_s_at	CHAF1A	up
-0.0712143	8.06164	-2.30959	0.0267126	0.319712	-3.71497	1568603_at	CADPS	down
-0.470768	9.11003	-2.30942	0.0267231	0.319712	-3.71531	205289_at	BMP2	down
-0.389054	10.031	-2.30926	0.0267332	0.319764	-3.71563	218309_at	CAMK2N1	down
0.0770179	8.43647	2.30892	0.0267542	0.319783	-3.7163	227540_at	EEFSEC	up
0.140143	8.78275	2.30891	0.0267548	0.319783	-3.71632	210028_s_at	ORC3	up
0.254607	10.9957	2.30852	0.0267787	0.319783	-3.71708	202596_at	ENSA	up
-0.0971964	7.94897	-2.30846	0.0267825	0.319783	-3.7172	1570528_at	XYLT2	down
-0.102893	7.60953	-2.30837	0.0267882	0.319783	-3.71738	1561407_at	ARAP2	down
-0.0739464	7.42489	-2.30835	0.0267894	0.319783	-3.71742	210746_s_at	EPB42	down
-0.107161	7.80372	-2.30828	0.0267933	0.319783	-3.71755	1568702_a_at	PAAF1	down
0.0937143	9.14036	2.30787	0.0268186	0.319875	-3.71835	202840_at	TAF15	up
0.590393	11.4658	2.30762	0.0268342	0.319991	-3.71885	1557094_at	ANXA8	up
-0.142268	8.08203	-2.30611	0.0269277	0.320896	-3.72182	221268_s_at	SGPP1	down
-0.0963571	8.55119	-2.30555	0.0269622	0.321237	-3.72291	241046_at	LOC102724511	down
0.119946	9.00483	2.3054	0.0269715	0.321237	-3.7232	218132_s_at	TSEN34	up
0.08925	8.23308	2.30536	0.0269739	0.321237	-3.72328	205526_s_at	KATNA1	up
-0.211607	8.29258	-2.30444	0.0270309	0.321705	-3.72508	207861_at	CCL22	down
0.167464	8.247	2.30382	0.0270695	0.322095	-3.7263	1568633_a_at	COSMOC	up
-0.259839	8.55147	-2.30341	0.0270949	0.322116	-3.7271	227940_at	C2orf74-DT	down
0.235875	8.53467	2.30315	0.0271112	0.322142	-3.72761	219555_s_at	CENPN	up
0.139875	8.43983	2.3007	0.0272638	0.323141	-3.7324	221050_s_at	GTPBP2	up
0.205393	10.2145	2.29991	0.0273138	0.323383	-3.73397	209430_at	BTAF1	up
0.0999821	7.67011	2.29882	0.0273823	0.323925	-3.7361	221063_x_at	RNF123	up
0.183696	8.56375	2.29847	0.0274039	0.324099	-3.73677	203233_at	IL4R	up
0.194179	7.84072	2.2979	0.0274395	0.324124	-3.73788	213827_at	ARHGAP33	up
-0.403786	8.70481	-2.29777	0.0274482	0.324124	-3.73815	201508_at	IGFBP4	down
-0.247196	8.06289	-2.29769	0.0274531	0.324124	-3.7383	201040_at	GNAI2	down
-0.273375	7.30875	-2.29727	0.0274794	0.32415	-3.73912	219761_at	CLEC1A	down
0.0755	8.57178	2.29662	0.0275202	0.324212	-3.74039	202072_at	HNRNPL	up
-0.131125	7.60286	-2.29599	0.0275606	0.324294	-3.74164	239887_at	ITPR2-AS1	down
0.255357	9.65589	2.29549	0.0275917	0.324425	-3.7426	209472_at	KYAT3	up
0.138768	8.65769	2.29435	0.0276639	0.324924	-3.74483	237265_at	MEIOB	up
0.116714	8.61072	2.29426	0.0276698	0.324924	-3.74501	219169_s_at	TFB1M	up
0.153982	9.32886	2.29378	0.0277003	0.325181	-3.74595	203135_at	TBP	up
-0.258482	9.48242	-2.29355	0.027715	0.325181	-3.7464	222581_at	XPR1	down
0.599946	10.661	2.29345	0.0277214	0.325181	-3.7466	224650_at	MAL2	up
0.27075	9.55067	2.29298	0.0277509	0.325248	-3.7475	222631_at	PI4K2B	up
0.215589	9.23469	2.2925	0.0277818	0.32533	-3.74845	1558906_a_at	OSER1-DT	up
-0.257768	9.55561	-2.29174	0.0278301	0.325555	-3.74993	221011_s_at	LBH	down
-0.0607857	7.23978	-2.29156	0.0278414	0.325555	-3.75028	240456_at	LOC101928419	down
0.0664643	7.76656	2.29123	0.0278628	0.325555	-3.75093	1552400_a_at	TMEM266	up
0.135679	8.81647	2.29121	0.0278641	0.325555	-3.75097	218014_at	NUP85	up
-0.350357	8.0845	-2.29118	0.0278657	0.325555	-3.75102	203851_at	IGFBP6	down
0.0955893	8.34178	2.29059	0.0279035	0.325574	-3.75218	1559045_at	LOC100128288	up
0.102018	8.13978	2.29056	0.0279056	0.325574	-3.75224	219126_at	PHF10	up
-0.0819286	7.74622	-2.29004	0.0279387	0.325722	-3.75325	1553300_a_at	DGKH	down
-0.0716607	8.03736	-2.28979	0.0279548	0.32582	-3.75374	231778_at	DLX3	down
0.123589	8.69925	2.28965	0.0279636	0.32582	-3.75401	225126_at	MRRF	up
-0.150893	7.72386	-2.2896	0.0279666	0.32582	-3.7541	236396_at	LOC101927263	down
-0.0703214	7.61919	-2.2881	0.0280627	0.326549	-3.75703	1561289_at	MIR4290HG	down
0.0988393	8.3355	2.28768	0.0280899	0.326589	-3.75785	230696_at	ATP2A1-AS1	up
0.208036	9.14744	2.28592	0.0282036	0.327535	-3.7613	204506_at	PPP3R1	up
-0.072	7.46775	-2.28573	0.0282157	0.327605	-3.76166	220645_at	NXPE4	down
0.0544643	7.29064	2.28528	0.0282445	0.32787	-3.76253	244798_at	PARP11-AS1	up
0.0874286	7.9	2.28365	0.0283502	0.328539	-3.76571	1562761_at	NMRK1	up
-0.149786	8.296	-2.28348	0.0283611	0.328556	-3.76604	218089_at	AAR2	down
-0.210179	8.00847	-2.28321	0.0283784	0.328587	-3.76656	229817_at	ZNF608	down
0.100964	7.57847	2.28275	0.0284085	0.328797	-3.76746	225279_s_at	NEPRO	up
0.0502679	8.31328	2.28196	0.0284596	0.329294	-3.76899	206246_at	PFKFB4	up
0.113571	8.93267	2.28167	0.0284789	0.329387	-3.76957	204526_s_at	TBC1D8	up
-0.154821	10.6724	-2.28158	0.0284848	0.329387	-3.76975	201256_at	COX7A2L	down
0.05	7.93611	2.28098	0.0285236	0.329571	-3.77091	210267_at	NIPAL3	up
0.07	8.09931	2.28025	0.0285711	0.329929	-3.77232	1552890_a_at	CABP4	up
0.0790714	8.47575	2.28023	0.0285727	0.329929	-3.77237	223708_at	C1QTNF4	up
0.0575179	7.95389	2.27989	0.0285948	0.330044	-3.77303	1563565_at	INPP5B	up
-0.344732	8.65425	-2.27834	0.0286959	0.330654	-3.77603	213338_at	TMEM158	down
-0.0621964	7.646	-2.27782	0.0287303	0.33098	-3.77705	229475_at	MAEL	down
-0.162268	8.33758	-2.27751	0.0287506	0.331088	-3.77766	208361_s_at	POLR3D	down
-0.114071	7.46722	-2.27717	0.0287729	0.33116	-3.77832	219478_at	WFDC1	down
0.135536	9.47083	2.27657	0.0288122	0.331434	-3.77948	208740_at	SAP18	up
-0.0600357	7.95344	-2.2753	0.0288963	0.332193	-3.78196	1557571_at	VPS13D	down
0.29175	8.84958	2.27507	0.0289115	0.332218	-3.7824	221645_s_at	ZNF83	up
0.0855536	8.13833	2.27483	0.0289269	0.332218	-3.78286	206906_at	ICAM5	up
-0.178893	8.18214	-2.27483	0.0289271	0.332218	-3.78287	224070_at	AKR1C6P	down
0.0900179	7.58186	2.27474	0.028933	0.332218	-3.78304	219745_at	MFSD13A	up
-0.0962679	8.05725	-2.27423	0.0289665	0.332479	-3.78402	1556606_at	NAV2	down
0.0734464	7.48225	2.27409	0.028976	0.332479	-3.7843	1562805_at	TLR8-AS1	up
-0.102107	7.97917	-2.27388	0.02899	0.332567	-3.78471	236912_at	LOC105373225	down
-0.0829821	7.46542	-2.27295	0.0290513	0.332699	-3.78651	228782_at	SCGB3A2	down
0.185214	10.7552	2.27223	0.0290989	0.332699	-3.78791	223361_at	ABRACL	up
0.100929	8.01125	2.27155	0.0291445	0.332699	-3.78924	230521_at	ARHGEF39	up
0.0778036	8.45486	2.2715	0.0291473	0.332699	-3.78932	1553140_at	PELO	up
0.154161	8.77922	2.27127	0.029163	0.33275	-3.78978	209475_at	USP15	up
-0.128786	9.42892	-2.27021	0.0292336	0.333405	-3.79183	200929_at	TMED10	down
-0.235018	8.05667	-2.26986	0.0292567	0.333484	-3.79251	241827_at	ZNF615	down
-0.185607	8.19361	-2.26931	0.0292935	0.333602	-3.79358	201945_at	FURIN	down
-0.231089	9.54661	-2.26882	0.0293263	0.333831	-3.79453	200634_at	PFN1	down
-0.124161	8.06619	-2.26864	0.029338	0.333831	-3.79487	205931_s_at	CREB5	down
0.0575893	7.49958	2.2683	0.0293608	0.333951	-3.79553	1561398_at	LINC01505	up
-0.0849286	7.46381	-2.26804	0.0293784	0.334031	-3.79604	1559970_at	FLRT2-AS1	down
-0.234054	8.20567	-2.26794	0.0293851	0.334031	-3.79623	204932_at	TNFRSF11B	down
-0.179964	7.70947	-2.26782	0.029393	0.33404	-3.79646	232054_at	PCDH20	down
-0.105036	8.33219	-2.26758	0.0294094	0.334156	-3.79693	230680_at	SLITRK4	down
0.183714	8.63436	2.26731	0.0294273	0.33429	-3.79745	218412_s_at	GTF2IRD1	up
0.172554	9.25217	2.26614	0.0295057	0.334902	-3.79971	220553_s_at	PRPF39	up
0.310732	8.23944	2.26567	0.0295374	0.335117	-3.80063	219054_at	NPR3	up
0.0829107	8.06314	2.26538	0.0295569	0.335136	-3.80119	221979_at	SMIM27	up
-0.204946	8.61978	-2.26409	0.0296434	0.33556	-3.80367	217841_s_at	PPME1	down
0.0876964	7.91167	2.26347	0.0296855	0.335948	-3.80488	209381_x_at	SF3A2	up
-0.328286	10.3413	-2.26335	0.0296939	0.335948	-3.80512	212501_at	CEBPB	down
-0.107911	8.09306	-2.26268	0.0297387	0.336206	-3.8064	220551_at	SLC17A6	down
0.291929	9.60669	2.26207	0.0297805	0.336415	-3.8076	211538_s_at	HSPA2	up
0.177357	8.41106	2.26187	0.0297937	0.336425	-3.80797	1556308_at	PRRT3	up
0.187536	8.67789	2.26098	0.0298542	0.336761	-3.8097	1558802_at	TM2D1	up
-0.531143	10.0076	-2.26044	0.0298909	0.336873	-3.81074	201893_x_at	DCN	down
-0.0813036	8.37336	-2.26041	0.0298926	0.336873	-3.81079	215367_at	KIAA1614	down
0.0705536	8.04125	2.26038	0.029895	0.336873	-3.81086	203010_at	STAT5A	up
-0.238857	8.30928	-2.26013	0.0299119	0.336994	-3.81134	203501_at	CPQ	down
-0.164054	8.55022	-2.25977	0.0299361	0.337107	-3.81203	219833_s_at	EFHC1	down
[truncated: 14,384 more rows]
